# Supplementary material for: BCL-xL/BCL2L1 is a critical anti-apoptotic protein that promotes the survival of differentiating pancreatic cells from human pluripotent stem cells
Source: Cell Death Dis. 2020 May 18;11(5):378. doi: 10.1038/s41419-020-2589-7 (PMC7235254; doi:10.1038/s41419-020-2589-7)
Supplement: Supplementary file 6 — Table S1 [file 41419_2020_2589_MOESM6_ESM.xlsx]

## Sheet: Sheet1
Genes	DMSO A	DMSO B	DMSO C	WEHI-539 A	WEHI-539 B	WEHI-539 C
ENSG00000009709	0.0175785	0.0359786	0.0827749	0.131849	0.341614	0.2541
ENSG00000037965	0.207207	0.181757	0.104541	0.983255	0.491308	0.666769
ENSG00000048052	0.981745	1.06826	3.34107	5.0783	4.56374	3.76542
ENSG00000061337	0.341053	0.146074	0.294062	1.37654	0.868692	0.688983
ENSG00000075290	1.67004	1.50801	1.15647	5.8421	5.92421	4.16222
ENSG00000108691	0.870962	3.56527	2.87088	14.386	14.7013	12.2318
ENSG00000111432	0.335076	0.467602	0.286879	1.4688	1.38194	1.43765
ENSG00000116132	1.52273	0.857556	0.614404	3.69838	5.45599	7.90313
ENSG00000118785	17.6178	17.734	27.135	51.5633	46.1983	49.9687
ENSG00000120049	0.824954	0.148848	0	1.08955	0.406639	0.654134
ENSG00000122641	0.369041	0.311124	0.509928	1.5708	1.82105	2.15672
ENSG00000122691	0.320443	0.459106	0.905357	1.37344	1.06372	1.92481
ENSG00000126778	0.425544	0.151815	0.357401	0.56796	1.09973	0.918091
ENSG00000128610	0.321767	0.0528289	0.189379	0.706044	1.09446	0.477427
ENSG00000128652	0.0892931	0.422421	0.129525	0.610036	0.62146	0.405382
ENSG00000133110	3.12486	5.85753	4.58084	24.8881	28.6889	29.4155
ENSG00000134245	0.222626	0.512212	0.31642	1.47229	1.70237	1.7235
ENSG00000135046	4.89345	4.39531	4.56372	41.6091	38.21	44.0645
ENSG00000136826	0.342899	0.350544	0.403243	1.01118	1.61876	1.51554
ENSG00000138083	0.190983	0.273625	0.224829	0.613921	0.718503	0.737472
ENSG00000138795	5.33268	3.63584	3.39407	15.2072	10.8643	13.535
ENSG00000139329	10.0855	7.97079	10.2088	30.0112	30.9935	37.2003
ENSG00000140937	5.16666	4.52014	5.38362	21.7602	14.0197	13.5924
ENSG00000143858	0.139456	0.116717	0.149201	0.638612	0.448978	0.802514
ENSG00000144355	0.635425	0.408505	0.458269	1.293	1.52762	0.787236
ENSG00000147852	3.20106	3.05736	4.09805	20.4523	19.2857	18.4001
ENSG00000148053	2.93948	4.15144	3.57457	11.4728	12.8646	12.4192
ENSG00000153266	0.164011	0.0559406	0.128713	0.490013	0.949183	0.37668
ENSG00000154928	0.617064	0.0644248	0.868601	0.764496	0.743068	0.854919
ENSG00000156466	0.832024	0.741604	0.695112	1.98436	1.90068	2.47584
ENSG00000159216	0.112336	0.0762529	0	0.279347	0.329592	0.409697
ENSG00000160307	0.695327	0.711583	0.654832	3.12922	2.15429	2.08832
ENSG00000162761	0.178787	0.0920938	0.0350737	0.606656	0.659443	0.674141
ENSG00000164932	0.522926	0.537076	1.22308	2.24128	1.15518	3.93644
ENSG00000167601	1.86153	1.88387	1.89924	8.00078	6.84313	7.76776
ENSG00000168542	25.8322	33.8793	41.19	106.282	115.497	117.11
ENSG00000175745	2.24673	2.11264	1.80656	6.78429	5.20572	7.12127
ENSG00000176697	1.94208	1.47714	1.61426	5.23004	4.61716	4.86896
ENSG00000178235	0.0376478	0.25043	0.110799	0.363061	0.35409	0.383629
ENSG00000182168	1.16993	1.284	1.53793	4.09671	3.25857	4.02193
ENSG00000182968	0.912568	0.516101	0.282709	1.87846	2.17897	1.93193
ENSG00000184486	0.749646	0.791915	0.854031	2.64297	2.62226	2.43821
ENSG00000188064	0.292919	0.0774782	0.0891258	0.297451	0.502635	0.2707
ENSG00000188517	1.09641	6.27271	0.80601	10.6314	8.70034	19.1389
ENSG00000213949	2.96508	3.93603	5.27152	8.45503	12.7329	10.6365
ENSG00000256463	0.222491	0.378007	0.173759	0.949725	1.28003	0.554508
ENSG00000223972	0.0549349	0.0124891	0.0431121	0.104647	0.120306	0.113921
ENSG00000000003	69.4862	83.6001	83.9565	63.8061	65.7865	70.0694
ENSG00000000005	0	0	0	0	0	0
ENSG00000000419	42.9503	51.4124	42.6068	39.5522	36.8359	44.1934
ENSG00000000457	4.96695	5.23398	5.56048	3.72681	4.35565	3.6131
ENSG00000000460	12.0417	12.2212	16.0921	17.7543	14.4626	17.4706
ENSG00000000938	0	0	0	0	0	0
ENSG00000000971	0.268717	0.0766591	0.167465	0.192491	0.182722	0.759962
ENSG00000001036	25.82	33.8847	28.0382	19.5716	21.6013	20.9939
ENSG00000001084	19.9783	21.8095	23.0186	17.1169	18.4579	21.1158
ENSG00000001167	6.07887	6.92464	8.44444	6.44691	7.3925	6.57865
ENSG00000001460	4.66574	2.75204	2.40932	1.98496	1.9418	1.85232
ENSG00000001461	1.60316	1.39777	1.33171	0.998502	0.782565	0.461289
ENSG00000001497	10.5722	8.62866	9.21316	8.37865	6.41431	7.85597
ENSG00000001561	4.91247	5.04886	4.41796	3.18537	3.40606	3.34699
ENSG00000001617	2.16615	0.652468	0.989981	1.41213	1.20995	0.846077
ENSG00000001626	7.18755	10.6371	9.15854	1.62193	1.00455	1.07414
ENSG00000001629	26.0443	39.1054	45.7654	26.1021	32.7265	26.4395
ENSG00000001630	91.8806	97.3198	104.52	78.7173	77.9369	95.5132
ENSG00000001631	17.9419	23.3132	21.0662	14.3217	20.2808	18.7772
ENSG00000002016	5.84964	5.0218	7.11257	5.08441	4.19579	3.72775
ENSG00000002079	0	0	0	0	0	0
ENSG00000002330	3.50495	1.48733	2.39709	0.935079	1.60816	2.51298
ENSG00000002549	19.6041	15.4913	16.3202	19.157	17.5222	18.0176
ENSG00000002586	46.2031	33.75	36.0855	21.0661	16.3062	12.6619
ENSG00000002587	0.215649	0.0613026	0.11283	0.47681	0.0927959	0.141357
ENSG00000002726	0	0	0	0	0	0
ENSG00000002745	0.0637059	0	0	0.0341309	0.0704913	0.0979152
ENSG00000002746	0.952294	4.44686	2.22745	0.476409	0.816886	0.478524
ENSG00000002822	9.07593	6.19236	5.45406	7.67516	5.54461	5.03206
ENSG00000002834	11.0481	11.1248	11.1562	19.2901	17.8075	15.9367
ENSG00000002919	4.79382	6.26493	6.43553	5.15578	4.87589	3.75322
ENSG00000002933	0.142229	0.289597	0.737012	0.464807	0.239993	0
ENSG00000003056	106.756	95.6931	87.3417	98.1267	87.808	86.1429
ENSG00000003096	7.93924	8.96836	7.35167	6.0729	6.41613	5.33076
ENSG00000003137	7.33084	6.37672	7.51127	9.93125	9.89264	7.63095
ENSG00000003147	12.4472	13.665	12.5011	3.19415	4.43114	5.45758
ENSG00000003249	1.09907	0.664698	0.529134	0.321176	0.33159	0.160758
ENSG00000003393	15.9205	20.5178	17.9952	15.8023	13.2849	19.8484
ENSG00000003400	0.811846	2.01584	0.637302	0.22325	0.206759	0.47086
ENSG00000003402	4.9072	10.0336	10.0538	6.85673	4.42597	7.68816
ENSG00000003436	131.798	152.269	168.716	44.3376	45.0288	59.53
ENSG00000003509	13.4791	12.6013	19.4968	20.1075	13.1862	13.1727
ENSG00000003756	43.7537	63.4985	51.9327	59.3042	53.9183	46.0714
ENSG00000003987	2.64723	3.88735	2.85116	2.30041	3.42449	4.93172
ENSG00000003989	9.91757	11.2771	10.0775	7.32141	6.68585	7.93307
ENSG00000004059	49.7861	31.9012	37.5109	32.5386	23.8487	17.3047
ENSG00000004139	1.14039	0.777893	0.995714	2.71697	2.12253	1.65876
ENSG00000004142	11.5057	10.5715	11.5843	11.8039	11.3214	9.45434
ENSG00000004399	3.47006	5.74464	4.34645	5.25221	3.9215	2.46397
ENSG00000004455	37.1344	36.9475	40.0468	32.5939	33.5106	34.695
ENSG00000004468	0.0171603	0.0351228	0	0.0367751	0	0.0184067
ENSG00000004478	38.4892	35.9124	36.1693	45.0492	37.8061	41.2167
ENSG00000004487	108.05	106.123	107.529	81.428	83.7022	74.5146
ENSG00000004534	35.2558	44.9845	41.7348	33.8035	42.3511	49.5881
ENSG00000004660	0.223982	0.222087	0.163468	0.239999	0.244525	0.0608514
ENSG00000004700	18.0451	23.5666	21.4281	25.8067	24.3779	27.3633
ENSG00000004766	18.6756	18.7592	19.7879	15.8825	10.3228	17.2563
ENSG00000004776	0	0	0	0.0801078	0	0
ENSG00000004777	0.574042	0.451428	1.18166	3.34941	0.625982	0.53445
ENSG00000004779	97.8258	122.78	113.232	108.245	92.3926	127.488
ENSG00000004799	3.54049	3.72097	3.57481	0.571578	0.30769	0.52184
ENSG00000004809	0	0	0	0	0	0
ENSG00000004838	0.107874	0.190278	0.141961	0.0746231	0.20546	0
ENSG00000004846	0	0	0	0	0	0
ENSG00000004848	0.175409	0.215411	0.123897	0.263135	0.232911	0.263408
ENSG00000004864	39.7444	37.6661	43.7739	44.4625	32.0024	39.6568
ENSG00000004866	11.0124	10.1647	11.3884	11.8232	12.473	17.4259
ENSG00000004897	68.1097	87.0869	84.3025	70.8786	76.1415	78.3815
ENSG00000004939	0	0	0	0	0	0
ENSG00000004948	0.109588	0.0841085	0.0322402	0.0587051	0.0814703	0.0293758
ENSG00000004961	7.1221	8.78056	11.7472	9.68922	9.64962	10.5148
ENSG00000004975	6.8852	6.19809	7.29668	4.07869	4.24945	3.77562
ENSG00000005001	0	0	0.132317	0	0	0.120561
ENSG00000005007	11.3501	9.51315	12.8456	10.6091	7.82395	10.1773
ENSG00000005020	98.1811	118.11	130.165	63.701	60.3466	64.189
ENSG00000005022	106.507	100.81	103.924	82.7241	70.0965	74.2099
ENSG00000005059	3.28456	4.5426	3.92053	8.57346	7.13044	8.06851
ENSG00000005073	0.0969623	0.0992285	0	0.415604	0.0536416	0.208015
ENSG00000005075	7.49492	5.99473	6.70116	8.08403	6.0033	4.52328
ENSG00000005100	4.06101	3.52426	3.61565	3.81407	3.79452	3.51008
ENSG00000005102	0.389099	0.191624	0.116272	0.422705	0.539284	0.211049
ENSG00000005108	0.684522	0.73947	1.41256	2.0726	0.979801	1.7111
ENSG00000005156	30.1005	32.6063	50.105	24.7763	27.9532	25.1232
ENSG00000005175	28.5901	29.514	33.2705	27.3284	29.1754	36.8365
ENSG00000005187	4.12622	5.66308	3.61168	1.35934	1.67906	1.68386
ENSG00000005189	1.77411	4.17898	5.09773	2.43064	4.67208	2.55383
ENSG00000005194	39.1771	40.6283	33.4722	30.7509	27.6196	25.805
ENSG00000005206	1.77064	0.948998	1.48673	0.931788	0.50458	0.482431
ENSG00000005238	2.4092	1.43413	0.934039	1.08864	1.22926	1.02132
ENSG00000005243	0.183729	1.17889	0.635779	1.56008	0.730116	1.57208
ENSG00000005249	8.49436	11.509	10.2781	9.56048	17.1028	12.6186
ENSG00000005302	10.908	12.1989	9.46442	12.418	13.1121	14.756
ENSG00000005339	6.75969	10.7215	14.4693	10.0339	10.0575	9.46183
ENSG00000005379	1.30337	1.52082	0.902537	0.761525	0.594797	0.803709
ENSG00000005381	0	0	0	0	0	0
ENSG00000005421	0	0	0	0	0	0
ENSG00000005436	14.4215	18.3142	14.6831	14.8772	15.7627	18.5895
ENSG00000005448	16.0399	13.2827	10.3013	13.6733	8.8424	3.28889
ENSG00000005469	13.0115	14.0019	13.6116	8.51634	8.11113	10.4186
ENSG00000005471	0.666091	1.24279	1.08589	2.3467	1.94822	1.55471
ENSG00000005483	19.5356	22.9498	18.0138	14.1397	23.4721	23.194
ENSG00000005486	9.49141	7.32516	8.32045	8.92114	7.25877	5.76423
ENSG00000005513	0.527193	0.944152	0.387889	1.02367	0.83837	0.459454
ENSG00000005700	20.6341	23.455	22.1757	17.1953	17.866	22.8939
ENSG00000005801	34.2842	31.2876	34.7838	24.7142	30.6392	32.3454
ENSG00000005810	17.7368	21.5061	11.975	23.9004	19.4025	17.2921
ENSG00000005812	7.74581	8.48148	9.88299	12.1506	9.07502	13.606
ENSG00000005844	0	0	0	0.0200573	0	0
ENSG00000005882	2.92922	1.62672	1.97754	2.37118	1.73962	0.822274
ENSG00000005884	4.14471	3.12255	1.68564	9.50462	6.54812	4.97183
ENSG00000005889	24.5953	29.0204	27.5599	30.3978	21.6405	29.9291
ENSG00000005893	35.0164	37.354	39.3519	34.3999	35.2879	45.484
ENSG00000005955	23.7404	28.1876	25.1877	22.3533	21.8507	30.0716
ENSG00000005961	0.290699	0.369976	1.30862	0	0.434782	0.0336859
ENSG00000005981	0	0	0	0	0	0
ENSG00000006007	78.6883	87.8658	82.6427	61.4605	42.4197	52.8839
ENSG00000006015	2.53077	1.43993	0.595851	1.15912	1.17119	1.22426
ENSG00000006016	1.00491	2.1267	0.524646	2.51062	0.492032	0.478033
ENSG00000006025	1.00326	0.787898	0.395994	0.61657	0.108747	0.294987
ENSG00000006042	31.2379	30.3405	32.8624	28.0671	25.7939	25.5863
ENSG00000006047	0.193654	0.502186	0.24376	0.295462	0.0881838	0.0231242
ENSG00000006059	0	0	0	0	0	0
ENSG00000006062	0.363405	0.292853	0.26201	0.378319	0.575437	0.272868
ENSG00000006071	0.236742	0.0406668	0.0582504	0.0530199	0.563268	0.252117
ENSG00000006074	0	0	0	0	0	0
ENSG00000006075	0	0	0	0	0	0
ENSG00000006114	9.37122	10.0418	15.5784	7.45408	9.393	10.7467
ENSG00000006116	0	0.033264	0	0	0	0
ENSG00000006118	9.49945	10.768	7.6438	13.2183	5.16226	4.96478
ENSG00000006125	42.3643	49.3651	44.9038	41.4655	43.752	47.8422
ENSG00000006128	0.728505	0.372776	0.549579	1.70131	0.919778	0.390723
ENSG00000006194	8.23621	8.08948	7.98769	8.72564	8.59759	10.1055
ENSG00000006210	0.120525	0.0616381	0.0709043	0.161383	0.0666455	0.0359821
ENSG00000006282	4.13248	3.26913	3.24026	1.21499	1.76627	0.165472
ENSG00000006283	0.14674	0.15039	0.430506	0.185059	0.364102	0.0955895
ENSG00000006327	10.0908	5.94034	8.78671	16.4387	9.94233	10.0831
ENSG00000006377	0.734123	0.302315	0.55647	0.649106	0.587882	0.814404
ENSG00000006432	3.8165	4.47773	3.89281	2.02729	1.89159	2.63211
ENSG00000006451	23.5813	38.3054	27.3849	19.7381	29.0816	52.1826
ENSG00000006453	7.91416	9.15796	10.007	6.54805	4.55414	7.20094
ENSG00000006459	5.14138	7.16115	7.40295	2.54194	4.269	3.56992
ENSG00000006468	15.4045	18.7619	11.3193	21.3209	16.9658	19.3007
ENSG00000006530	23.0866	26.8338	26.4606	24.3207	24.4097	27.6658
ENSG00000006534	0	0	0	0	0	0
ENSG00000006555	0	0.0152718	0	0	0	0
ENSG00000006576	15.6871	16.0894	21.9478	13.2615	12.5159	22.7116
ENSG00000006606	0	0	0	0	0	0
ENSG00000006607	13.7694	13.5531	16.9877	17.1126	15.8719	16.7252
ENSG00000006611	0	0	0.0442095	0	0	0
ENSG00000006625	43.4587	53.9226	47.8465	41.1957	43.1284	52.2632
ENSG00000006634	41.1311	57.1714	44.4655	49.3979	42.3399	57.7802
ENSG00000006638	0.0726217	0	0	0	0	0
ENSG00000006652	25.9234	38.782	31.524	27.5787	33.8863	43.222
ENSG00000006659	0	0	0	0	0	0
ENSG00000006695	7.73496	8.11598	8.35471	8.32931	6.76716	5.22628
ENSG00000006704	8.20131	6.79302	9.5914	8.24559	4.57973	4.52836
ENSG00000006712	7.53318	7.04961	10.6506	8.48479	12.1136	12.2286
ENSG00000006715	55.4224	100.862	80.9094	45.7367	53.9224	60.766
ENSG00000006740	3.04191	4.2113	2.36995	1.92784	3.40316	2.16066
ENSG00000006744	32.3698	30.6279	29.8992	37.7431	33.9598	25.7763
ENSG00000006747	0	0.211679	0	0.444146	0.134441	0
ENSG00000006756	4.99648	5.58283	4.74171	2.95454	4.31472	2.62074
ENSG00000006757	5.92047	7.62227	6.62128	4.28959	5.95511	2.87318
ENSG00000006788	0	0	0.0190673	0.0173552	0.0179221	0.0173733
ENSG00000006831	18.2481	22.2767	18.4882	14.905	16.2574	16.0044
ENSG00000006837	5.19493	5.35035	4.75286	0.925314	3.81804	1.14916
ENSG00000007001	0	0	0	0	0	0
ENSG00000007038	0	0	0	0	0	0
ENSG00000007047	5.30458	4.14571	5.19796	2.615	3.55397	2.8661
ENSG00000007062	38.1667	38.5397	42.6721	29.173	27.1263	33.28
ENSG00000007080	1.14664	0.71409	0.982254	0.273293	0	0.266548
ENSG00000007129	0	0	0	0	0	0
ENSG00000007168	73.3435	72.5592	109.468	80.8724	79.7556	101.463
ENSG00000007171	0	0.0966226	0.0277871	0.025292	0	0
ENSG00000007174	0.442289	0.234561	1.02069	1.64638	3.0482	1.48785
ENSG00000007202	33.0661	33.9152	33.6551	33.3121	31.5284	35.0042
ENSG00000007216	0	0	0	0	0	0
ENSG00000007237	0.962048	0.701326	1.15673	2.52928	3.03031	1.9413
ENSG00000007255	3.04744	0.194901	1.56956	0.64446	0	0
ENSG00000007264	0.179872	0	0	0	0	0
ENSG00000007306	0	0	0	0	0	0
ENSG00000007312	0	0	0	0	0	0
ENSG00000007314	0.257235	0.26338	0	0	0.298427	0.0132326
ENSG00000007341	17.4296	12.7395	12.7089	11.5877	9.2397	12.526
ENSG00000007350	0	0	0	0.0934472	0	0
ENSG00000007372	9.33416	13.5043	18.9909	23.5837	24.956	24.81
ENSG00000007376	0.831353	0.117593	0.179293	0.430888	0.0635628	0
ENSG00000007384	1.95475	2.85382	1.38818	1.77293	0.993274	0.726706
ENSG00000007392	39.8798	28.1179	37.5216	31.6397	30.8634	32.8435
ENSG00000007402	0.978732	0.530102	0.882997	0.553661	0.32751	0.235624
ENSG00000007516	0.364278	0.722463	0.351337	0.083166	0.162289	0
ENSG00000007520	2.07333	1.29153	1.59181	1.73865	1.59594	0.676844
ENSG00000007541	2.87024	0.618635	1.53501	1.98977	0.984186	0.437178
ENSG00000007545	2.33844	2.25779	2.10626	2.71999	1.77517	1.93403
ENSG00000007866	3.08523	2.1825	2.42235	2.2771	1.41848	1.19405
ENSG00000007908	0.265077	0.268538	0	0	0	0
ENSG00000007923	14.4033	21.0939	16.0016	17.7022	15.0413	11.4563
ENSG00000007933	0.0502825	0	0	0.508516	0	0.265137
ENSG00000007944	4.16165	4.1983	2.3246	2.87517	2.26207	3.07925
ENSG00000007952	0	0.209373	0.240849	0	0	0
ENSG00000007968	1.76732	1.67394	1.60744	1.24904	1.43546	1.35071
ENSG00000008018	129.882	143.473	146.276	127.054	120.517	127.85
ENSG00000008056	0.126613	0.25917	0.149051	0.135667	0.105067	0.101849
ENSG00000008083	10.7331	10.778	11.3567	9.06222	8.65835	6.81246
ENSG00000008086	6.81701	5.84475	7.16702	2.31865	2.58613	2.95554
ENSG00000008118	0.154915	0.475101	0.0493408	0.663725	0.279328	0.332067
ENSG00000008128	4.7508	3.70962	5.36792	3.58355	4.52597	5.96105
ENSG00000008130	8.36863	9.7745	7.32307	5.4231	5.6806	4.29553
ENSG00000008196	0.198761	0.0343873	0.273634	0.126241	0.223517	0.375745
ENSG00000008197	0	0	0	0	0	0
ENSG00000008226	0	0	0.0339261	0.0380893	0.0318883	0.304463
ENSG00000008256	2.82802	2.35804	4.59333	3.93891	3.49376	4.19305
ENSG00000008277	6.31067	6.80344	3.64941	3.22904	6.36172	5.17745
ENSG00000008282	22.7629	25.0736	34.3555	25.9687	19.5482	30.3588
ENSG00000008283	1.508	1.54325	1.8147	1.00534	0.987826	0.862587
ENSG00000008294	33.7855	50.7124	58.8103	46.9992	46.3974	53.6526
ENSG00000008300	1.32172	1.39164	0.937929	1.01003	0.816407	0.557023
ENSG00000008311	25.4575	27.7523	27.4957	21.3576	17.9678	19.6309
ENSG00000008323	0.238867	0.31592	0.271183	1.61171	0.0700996	0.581679
ENSG00000008324	19.6025	26.8542	23.2567	23.3017	27.6199	27.5959
ENSG00000008382	2.00938	0.464255	1.94809	1.5481	0.0834942	0.49202
ENSG00000008394	245.422	256.908	229.106	117.424	161.053	164.917
ENSG00000008405	13.8346	15.3857	13.4123	14.7128	12.7984	13.9927
ENSG00000008438	0	0	0	0	0	0
ENSG00000008441	0	0	0	0	0	0.0342126
ENSG00000008513	8.39957	9.06572	6.37262	9.06909	5.04807	5.44324
ENSG00000008516	0	0	0	0.029986	0	0
ENSG00000008517	0	0.212569	0	2.99478	1.60896	1.57598
ENSG00000008710	3.20927	0.502684	1.50202	1.53176	0.483808	0.796178
ENSG00000008735	0.282197	0.166962	0.273465	0.519145	0.364192	0.0996042
ENSG00000008838	19.593	18.4011	18.1392	21.0582	17.6228	15.3919
ENSG00000008853	2.41948	0.676708	2.59191	1.33779	1.90607	1.36573
ENSG00000008869	6.47853	6.54463	5.78226	4.85351	6.1854	5.15614
ENSG00000008952	32.8145	41.704	48.5449	44.0122	44.522	55.9331
ENSG00000008988	1521.05	1983.2	1866.25	1351.26	1322.49	1526.51
ENSG00000009307	387.344	488.134	512.704	380.49	384.361	465.245
ENSG00000009335	30.376	37.1601	43.0912	33.885	36.0931	30.3078
ENSG00000009413	11.3778	21.2897	28.8042	24.179	24.572	25.7901
ENSG00000009694	0.87143	1.34296	0.845122	0.933618	0.900751	0.897052
ENSG00000009724	0	0	0	0	0	0
ENSG00000009765	0	0	0	0	0	0
ENSG00000009780	2.73676	6.39888	4.97398	3.83558	4.98695	5.1289
ENSG00000009790	0	0	0	0	0	0.262373
ENSG00000009830	12.3256	11.5342	10.6668	14.9475	9.65773	11.183
ENSG00000009844	37.4149	42.9029	46.901	43.1376	38.803	45.1599
ENSG00000009950	0.282629	0.0343108	0	0	0.0603915	0
ENSG00000009954	24.1399	29.0415	27.7542	29.2599	27.7991	30.5394
ENSG00000010017	24.7651	34.0134	31.4033	24.2929	18.5413	23.5862
ENSG00000010030	0.0953672	0.195195	0	0	0	0
ENSG00000010072	5.24846	9.14139	6.12073	8.23944	5.32003	6.51113
ENSG00000010165	10.4138	9.05709	9.59841	9.32468	5.71254	4.07067
ENSG00000010219	6.03856	6.14009	9.90234	10.8425	10.9535	5.29872
ENSG00000010244	106.143	107.671	94.2604	112.052	100.204	93.5631
ENSG00000010256	67.3797	42.3964	35.7388	50.8534	33.8697	24.1104
ENSG00000010270	38.2168	45.1502	42.7092	40.3309	36.6702	38.4228
ENSG00000010278	2.81436	2.49236	2.97041	1.76912	2.14766	2.29009
ENSG00000010282	0	0	0	0	0	0
ENSG00000010292	92.4899	118.106	105.459	78.245	68.0113	84.9333
ENSG00000010295	0.893523	0.736094	1.0271	0.857235	0.396802	0.510982
ENSG00000010310	0.344478	0.0933053	0.357728	0.0828985	0	0
ENSG00000010318	6.10867	10.264	6.39283	4.78489	3.19795	2.61293
ENSG00000010319	1.55768	1.75758	1.29301	1.19831	0.795501	0.664039
ENSG00000010322	20.9563	17.7003	25.5604	14.6878	11.3099	9.05801
ENSG00000010327	0	0	0	0	0.22155	0
ENSG00000010361	9.43171	7.27699	5.93889	6.94381	3.8789	4.33861
ENSG00000010379	0.326313	0.213666	0.405695	0.111858	0	0
ENSG00000010404	24.0861	21.2036	29.2031	18.7385	18.9138	18.7286
ENSG00000010438	0	0	0	0	0	0
ENSG00000010539	5.52867	6.84472	7.46429	5.45742	4.85303	6.81332
ENSG00000010610	0.096642	0.131868	0	0	0	0
ENSG00000010626	1.10504	1.91559	1.7139	2.12268	1.34607	1.57538
ENSG00000010671	0.187535	0	0	0	1.1359	0
ENSG00000010704	0.155718	0.0188811	0.572148	0.372943	0	0.210456
ENSG00000010803	15.5664	10.0009	9.54513	8.5064	8.00706	9.04772
ENSG00000010810	43.7131	28.6683	39.6257	54.1231	46.7076	40.7954
ENSG00000010818	3.1078	3.27414	7.83188	5.25783	4.37815	7.06478
ENSG00000010932	1.04528	0.431937	0.56954	0.0733841	0	0
ENSG00000011007	14.2603	11.8946	12.5714	13.157	10.218	10.7254
ENSG00000011009	5.16984	3.45915	5.77776	2.8289	2.39998	1.57074
ENSG00000011021	3.92496	3.09863	4.46005	2.68889	1.83409	1.62899
ENSG00000011028	1.23309	0.864667	0.707903	0.879011	0.826218	0.462516
ENSG00000011052	11.6675	13.9299	8.26666	2.17226	4.75566	3.00213
ENSG00000011083	0	0	0	0	0	0
ENSG00000011105	4.72967	3.43962	3.70805	2.25052	2.90684	1.40778
ENSG00000011114	19.1833	14.9471	16.1314	8.77188	15.9661	17.4412
ENSG00000011132	0.451746	0.790318	0.429575	0.641011	0.102564	0.669097
ENSG00000011143	7.0715	6.84916	8.17895	7.43204	6.21361	8.63569
ENSG00000011198	10.2064	10.8273	10.4326	7.62309	6.40086	7.55609
ENSG00000011201	8.68652	7.53013	8.1115	15.5852	15.6748	13.7534
ENSG00000011243	24.599	34.6939	30.3299	24.8396	14.5455	14.8939
ENSG00000011258	9.21123	10.0575	10.3731	10.5601	11.0159	10.2146
ENSG00000011260	56.3013	44.494	56.1437	56.7356	55.0277	73.3303
ENSG00000011275	11.8415	11.5211	11.2068	13.5195	10.9846	12.5513
ENSG00000011295	21.1729	27.3495	22.8349	18.5276	19.8916	23.9371
ENSG00000011304	82.7696	68.9191	76.7766	82.9672	51.8107	53.8643
ENSG00000011332	0.730421	0.61793	0.485076	0.826344	0.673528	0.0993867
ENSG00000011347	0.524255	0.35079	0.570288	0.605779	0.800424	0.259534
ENSG00000011376	15.5872	14.4811	17.2439	12.2057	17.3647	14.7087
ENSG00000011405	50.9434	74.3606	74.6985	46.7684	45.2159	68.9193
ENSG00000011422	2.47595	2.71255	2.63926	1.86632	1.83998	1.09287
ENSG00000011426	87.0874	120.098	117.336	78.4741	75.1657	94.1279
ENSG00000011451	0.992991	0.955536	0.973552	0.934697	0.672131	0.710013
ENSG00000011454	16.9005	18.2122	16.3734	19.5449	16.9041	18.516
ENSG00000011465	2.03829	4.9872	1.70649	6.25228	10.1905	7.77665
ENSG00000011478	1.51277	1.48897	0.890489	0.997835	0.837111	0.686725
ENSG00000011485	35.9474	42.3684	50.4336	31.7941	29.6032	26.3852
ENSG00000011523	5.18111	4.51828	4.49408	5.01145	6.0871	5.31215
ENSG00000011566	38.1544	33.3041	52.6386	39.0465	40.7949	47.6649
ENSG00000011590	0	0	0	0	0	0.205971
ENSG00000011600	0	0	0	0	0	0
ENSG00000011638	16.4192	10.2112	10.8773	7.59191	8.15192	7.36118
ENSG00000011677	0.627851	0.410327	0.731982	0.673494	0.709713	0.609351
ENSG00000012048	18.1883	27.4658	26.2506	20.8856	23.7721	26.6148
ENSG00000012061	17.486	16.4122	9.77527	13.6656	8.33339	6.98686
ENSG00000012124	0.241867	0	0.291569	0.362941	1.44219	0.54443
ENSG00000012171	0.100717	0.11531	0	0.0539597	0	0
ENSG00000012174	3.2548	3.02017	3.11922	3.47131	3.82908	3.88036
ENSG00000012211	0.215489	0.27825	0.267533	0.459568	0.160024	0.41048
ENSG00000012223	0	0	0	0	0	0
ENSG00000012232	25.8145	33.78	28.3803	27.0229	24.821	26.2643
ENSG00000012504	0.145807	0.0670919	0	0	0.080665	0
ENSG00000012660	80.6505	86.8793	86.0067	60.8791	60.876	68.3138
ENSG00000012779	0.770594	0.0485845	0.0558885	0	0.0525315	0
ENSG00000012817	0	0	0	0	0	0
ENSG00000012822	10.0969	10.0617	11.7689	9.96826	7.99726	6.8247
ENSG00000012963	16.1202	16.5152	16.4208	20.4527	17.7499	15.7055
ENSG00000012983	15.2082	19.6578	15.991	17.4188	17.8116	32.8438
ENSG00000013016	7.32273	6.90969	5.45943	2.5903	2.05907	1.76959
ENSG00000013275	20.9865	18.7441	18.6561	23.6166	21.4139	17.127
ENSG00000013288	0.854205	6.3778	1.14325	0.63641	0.684606	0.651487
ENSG00000013293	0.17999	0.271449	0.211888	0.889312	0.471698	0.396287
ENSG00000013297	1.64221	0.537035	1.123	3.88976	4.81757	3.22692
ENSG00000013306	11.5576	8.72385	7.83347	7.8885	5.19627	4.18298
ENSG00000013364	0.356101	8.54115	0.223444	0.343316	2.97173	2.90595
ENSG00000013374	33.9963	45.9911	41.0107	43.9419	34.5386	40.3946
ENSG00000013375	60.0443	92.8641	67.477	56.0146	64.5322	45.5674
ENSG00000013392	4.40797	4.89804	5.30874	4.22889	4.31177	4.21813
ENSG00000013441	26.1333	33.1665	28.4246	34.4009	37.5373	37.5904
ENSG00000013503	6.88353	8.71627	7.16231	6.31954	7.34397	10.5976
ENSG00000013523	4.61889	4.77407	6.48263	3.90417	3.45199	3.36484
ENSG00000013561	15.7656	20.0649	26.2688	18.3574	14.9223	24.2377
ENSG00000013563	1.73924	1.8406	1.44492	1.50503	0.761547	0.738304
ENSG00000013573	22.7294	18.2974	14.3751	17.6762	18.3327	13.2276
ENSG00000013583	3.71327	3.24849	3.67005	2.8427	4.4639	3.12326
ENSG00000013588	0.446508	0.435993	0.909934	1.66786	1.63304	1.33011
ENSG00000013619	0.311306	0.247106	0	1.01426	0.560768	0.162367
ENSG00000013725	0	0	0	0	0	0
ENSG00000013810	13.2157	12.3446	14.1015	12.3802	10.8603	11.5588
ENSG00000014123	12.2325	16.146	12.7393	11.2578	11.7419	12.508
ENSG00000014138	19.4284	18.3263	19.7163	19.706	24.1169	25.0617
ENSG00000014164	0.182858	0.124755	0.179387	0.228591	0.101167	0.0653796
ENSG00000014216	15.0829	10.5906	11.4027	5.54826	3.3114	2.97701
ENSG00000014257	0.529455	1.08439	1.39042	0.284328	0	0.342855
ENSG00000014641	149.025	162.305	149.336	126.022	122.286	162.096
ENSG00000014824	50.5835	72.0863	61.4838	57.0026	45.304	61.5505
ENSG00000014914	0.515129	1.0604	0.462232	0.436253	0.970353	0.648973
ENSG00000014919	18.9032	22.5367	21.4676	18.787	14.2414	15.565
ENSG00000015133	5.78197	3.85726	9.26103	6.35722	5.9782	6.72821
ENSG00000015153	20.4369	26.6756	26.5804	18.8534	15.1344	18.6939
ENSG00000015171	21.7497	20.5166	25.624	21.2465	18.551	21.1272
ENSG00000015285	0	0	0	0	0	0
ENSG00000015413	0.298209	0	0	0	0	0
ENSG00000015475	6.18711	4.74634	6.9261	5.06493	4.59774	5.22024
ENSG00000015479	361.397	545.694	554.34	393.173	404.294	456.273
ENSG00000015520	0.272501	0.0792343	0.204091	0	0.0441335	0
ENSG00000015532	2.16217	1.95702	1.88007	0.670902	0.703845	0.850696
ENSG00000015568	14.6414	15.4531	16.9097	18.5824	12.7452	16.1839
ENSG00000015592	3.69591	2.58406	2.94824	2.88759	2.18908	2.60917
ENSG00000015676	17.4456	18.5464	17.5227	15.8314	13.7398	9.33631
ENSG00000016082	2.97635	4.13654	4.48628	3.37367	3.20153	2.54339
ENSG00000016391	1.43276	0.848882	1.69848	0.834947	0.695337	0.431389
ENSG00000016402	0.264384	0.316346	0.242543	0.0305335	0	0.0612254
ENSG00000016490	0	0.0329169	0.0378654	0	0	0.0345012
ENSG00000016602	0	0	0	0	0	0
ENSG00000016864	30.1785	40.0631	34.8567	28.292	33.2912	32.2229
ENSG00000017260	51.519	54.1589	62.926	65.6437	63.4413	77.6302
ENSG00000017373	0.414808	0.140019	0.149957	0.198692	0.112844	0.10834
ENSG00000017427	0.7532	1.18072	0.797804	0.577006	0.478492	0.695441
ENSG00000017483	0.0525222	0	0	0.311691	0	0.624029
ENSG00000017621	0.267647	0	0	0	0.0744356	0.0360778
ENSG00000017797	18.2822	19.4861	17.5462	17.4977	16.0909	21.2437
ENSG00000018189	33.8287	56.6575	51.0638	37.2752	42.7336	32.9352
ENSG00000018236	1.01151	1.144	1.84525	1.78069	1.70278	1.94386
ENSG00000018280	0	0	0.0198243	0	0	0
ENSG00000018408	7.85495	8.37364	8.06629	9.01725	7.48699	8.25481
ENSG00000018510	21.5914	21.051	18.373	19.5164	20.6572	22.062
ENSG00000018607	0.0597604	0	0	0.0640341	0	0.0641007
ENSG00000018610	7.76574	7.40342	10.7094	13.6608	7.30653	9.91725
ENSG00000018625	0.863508	0.457013	0.550681	1.85827	1.41311	0.922346
ENSG00000018699	8.2891	7.77412	9.48011	14.0396	11.7585	11.8498
ENSG00000018869	2.03782	2.16173	2.96462	1.7669	1.83006	1.68856
ENSG00000019102	0.0992031	0	0	0	0	0
ENSG00000019144	6.78113	6.81147	6.51354	5.68068	5.32755	6.47043
ENSG00000019169	0	0	0	0.141627	0	0
ENSG00000019186	3.12495	6.46876	4.81827	1.8273	0.41005	1.11075
ENSG00000019485	1.05227	0.213557	0.861936	0.919586	0.369746	0.0754427
ENSG00000019505	5.48527	6.00192	4.75921	2.19644	2.12117	2.60589
ENSG00000019549	1.74104	2.23989	2.04958	2.39856	2.64108	2.88127
ENSG00000019582	2.01719	0.776069	0.941576	1.04467	1.33477	0.880861
ENSG00000019991	0.0458304	0.0331744	0.0190808	0.0521025	0.108871	0.0347711
ENSG00000019995	11.0619	14.315	14.9139	11.4779	11.4245	11.7771
ENSG00000020129	1.10322	0.653622	0.852175	0.78197	0.327994	0.330744
ENSG00000020181	0.98119	1.07459	2.08603	0.793129	0.723594	0.461378
ENSG00000020219	0	0	0	0	0	0
ENSG00000020256	4.71058	6.47381	4.54187	3.29929	3.68904	2.618
ENSG00000020426	35.3141	46.4811	39.2279	31.7916	43.6929	53.9055
ENSG00000020577	2.31918	1.66089	0.850321	8.43825	5.67847	6.59874
ENSG00000020633	0	0	0	0.0274677	0	0
ENSG00000020922	22.7	26.23	24.3551	21.652	19.848	23.4433
ENSG00000021300	8.51216	6.75172	8.78904	1.43611	1.20975	0.608217
ENSG00000021355	10.7106	10.1652	12.6214	3.64112	1.60631	2.61462
ENSG00000021461	0	0.0891665	0	0	0	0
ENSG00000021488	0.113349	0.123761	0	0.242913	0	0
ENSG00000021574	11.489	10.6055	9.66082	12.0445	11.2697	12.4872
ENSG00000021645	3.77727	3.53015	4.35871	2.97709	2.60221	3.04921
ENSG00000021762	0.092793	0.078341	0.313558	0.320735	0.417138	0.525187
ENSG00000021776	24.5024	29.9813	31.2912	21.75	24.1138	26.9901
ENSG00000021826	16.3639	17.0806	18.0053	21.5965	16.8586	14.8992
ENSG00000021852	0.10225	0.0522881	0.0601545	0	0	0
ENSG00000022267	4.89555	5.42339	4.37014	12.3161	12.4956	12.9444
ENSG00000022277	23.8147	25.7534	30.6101	25.8911	24.0201	16.8775
ENSG00000022355	0.0484799	0	0	0.0259598	0	0.0259868
ENSG00000022556	23.3392	32.5436	37.3064	18.345	22.023	24.6489
ENSG00000022567	8.86959	13.0198	11.3338	10.1309	6.92336	10.615
ENSG00000022840	88.0904	104.431	120.986	81.9508	78.0602	87.0355
ENSG00000022976	1.88806	2.45866	3.48181	2.43807	2.08263	2.63175
ENSG00000023041	17.1496	19.5353	20.4377	14.6962	14.6652	23.5783
ENSG00000023171	0.873093	0.871278	0.809451	1.02291	0.667862	0.878649
ENSG00000023191	3.41501	1.75453	2.9348	2.35617	1.55613	1.14357
ENSG00000023228	36.5824	49.9136	44.9306	45.4583	38.0706	41.4381
ENSG00000023287	34.6931	41.2088	33.845	28.0603	26.2516	32.7922
ENSG00000023318	10.8782	12.6491	13.0552	9.39833	9.3037	10.8788
ENSG00000023330	12.2072	10.1047	11.1598	10.7348	8.62463	7.45698
ENSG00000023445	0.0938937	0.0960882	0.0442134	0.579037	0.350204	0.394777
ENSG00000023516	10.4892	10.8925	11.4896	10.746	11.2323	12.0435
ENSG00000023572	7.33871	9.0508	9.74688	14.5173	13.3257	12.1103
ENSG00000023608	4.16786	6.26137	5.72132	4.54676	4.96224	5.55491
ENSG00000023697	28.8551	29.2983	26.5125	27.7326	25.66	27.0901
ENSG00000023734	143.499	172.963	164.688	164.302	169.741	216.225
ENSG00000023839	0.128492	0.131496	0.194495	0.300091	0.0812444	0.0196892
ENSG00000023892	0.560134	0.139818	0.244885	0.0557214	0	0
ENSG00000023902	15.6494	11.299	13.8046	14.1587	15.0043	11.9647
ENSG00000023909	3.34382	5.29359	7.60055	7.86352	6.86685	8.58517
ENSG00000024048	9.37151	11.1037	12.3402	9.44439	9.15939	9.82469
ENSG00000024422	0.279615	0	0	0.599224	0.0306816	0.0594841
ENSG00000024526	35.7318	47.9768	40.3991	30.2908	28.8455	39.1891
ENSG00000024862	5.65594	6.23338	4.60958	3.96258	6.17812	5.83339
ENSG00000025039	7.26871	8.61602	8.30651	8.71504	8.77546	10.2663
ENSG00000025156	29.1365	34.7605	29.5183	23.1034	22.6934	26.5412
ENSG00000025293	27.3308	25.6994	31.2092	18.631	16.6614	22.7564
ENSG00000025423	0.871365	0.259815	0.716327	0.612784	0	0.0768229
ENSG00000025434	5.05229	3.06802	2.99215	1.63404	2.82996	0.543855
ENSG00000025708	0	0	0	0	0	0
ENSG00000025770	7.84523	4.1847	4.63477	8.06059	5.57717	3.20398
ENSG00000025772	16.2164	13.9112	15.3197	13.1874	10.6601	8.4581
ENSG00000025796	10.8504	13.0613	14.7888	9.97547	20.5741	18.2615
ENSG00000025800	29.0426	39.6745	42.1065	25.5667	28.4484	28.3003
ENSG00000026025	179.775	191.496	184.766	255.879	242.322	247.491
ENSG00000026036	0.0482058	4.1095e-15	0.0424274	0.0681099	6.94295e-67	0.0570545
ENSG00000026103	5.75348	7.4417	8.56393	4.16522	3.15624	5.15386
ENSG00000026297	6.7064	6.49703	6.93092	8.97921	5.88845	7.34008
ENSG00000026508	10.0493	12.8475	11.781	3.8385	5.02295	3.17359
ENSG00000026559	6.521	5.19932	4.796	1.686	1.89841	2.30943
ENSG00000026652	9.26039	6.3312	6.96706	7.70122	5.57229	5.07833
ENSG00000026751	0	0	0	0	0.0479866	0
ENSG00000026950	2.326	0.970231	1.96294	1.22077	0.929582	0.753385
ENSG00000027001	7.12777	7.20701	7.20985	8.24825	6.49439	6.3191
ENSG00000027075	0.532394	2.21533	1.09065	1.13919	1.58578	1.81961
ENSG00000027644	0	0	0	0	0	0
ENSG00000027697	20.054	20.9782	20.3699	18.0883	17.5779	23.7872
ENSG00000027847	3.43484	1.4711	2.28385	1.2061	0.963577	1.15683
ENSG00000027869	0	0.0687183	0.221845	0	0	0.0720257
ENSG00000028116	8.08568	10.7928	10.5427	8.88142	9.77142	10.9824
ENSG00000028137	0	0	0	0	0	0.0297496
ENSG00000028203	59.4082	85.6908	74.6032	63.9239	64.9335	67.163
ENSG00000028277	0	0.164707	0.0164854	0.47127	0.0309904	0.445471
ENSG00000028310	11.1948	11.1066	10.924	8.168	10.9345	9.95163
ENSG00000028528	11.8007	15.0045	15.4094	13.6796	12.5638	14.485
ENSG00000028839	49.2024	70.2901	57.2273	63.1667	50.8813	69.1682
ENSG00000029153	9.27252	15.8512	12.9086	10.1619	9.46325	14.6344
ENSG00000029363	119.406	147.212	141.761	142.828	135.587	169.447
ENSG00000029364	26.6371	27.9437	31.425	23.4321	20.3492	19.6198
ENSG00000029534	1.59945	0.334877	0.592045	0.707019	0.982179	0.257348
ENSG00000029559	0.112941	0	0	0	0	0
ENSG00000029639	16.1092	14.8597	10.5591	12.2716	10.6847	9.75606
ENSG00000029725	24.1288	32.6894	29.0481	24.3203	25.6222	28.5788
ENSG00000029993	125.985	142.045	153.543	113.456	107.549	111.34
ENSG00000030066	16.9843	23.6019	25.9662	20.8733	19.621	27.1378
ENSG00000030110	5.06004	3.05974	3.25505	3.17067	2.28123	1.52386
ENSG00000030304	0	0	0	0	0	0
ENSG00000030419	2.83333	3.01559	2.20147	2.82493	3.19364	3.60023
ENSG00000030582	12.1163	6.67622	4.93616	2.38743	3.91541	1.21245
ENSG00000031003	9.36734	8.98564	9.74594	18.7709	16.8582	23.0738
ENSG00000031081	1.05781	1.09881	0.242275	0.55964	1.48693	0.430473
ENSG00000031544	0	0	0	0.0560735	0.0579693	0
ENSG00000031691	12.992	12.4176	13.1301	12.5421	12.3414	14.9873
ENSG00000031698	46.7406	38.6143	46.8992	33.7259	33.4982	27.8437
ENSG00000031823	24.1779	22.4475	26.0728	18.8998	20.4827	17.9894
ENSG00000032219	5.85614	5.93751	4.75796	4.82044	7.61677	5.26014
ENSG00000032389	7.0458	5.58965	5.80998	4.25031	5.18253	4.83823
ENSG00000032444	1.78812	1.81264	3.23063	3.47156	2.82847	1.18986
ENSG00000032742	14.4805	11.9476	11.3231	14.7785	14.7189	15.9335
ENSG00000033011	5.07196	6.01877	4.98952	5.6186	3.69539	2.73355
ENSG00000033030	12.7378	11.1772	11.1802	8.3908	8.80448	10.5049
ENSG00000033050	15.3539	14.4763	16.4035	16.6653	11.3468	11.689
ENSG00000033100	3.05126	2.50836	3.26159	2.10641	3.60807	1.53654
ENSG00000033122	1.17703	1.08633	1.51537	0.48338	0.458332	0.656806
ENSG00000033170	15.2305	20.9256	21.0069	20.7643	16.2838	21.2137
ENSG00000033178	63.8023	105.444	89.8357	61.0464	63.1406	83.8013
ENSG00000033327	4.19858	4.4877	2.893	5.30103	3.51137	2.34696
ENSG00000033627	15.9273	18.6652	27.3039	16.0169	13.2449	15.4872
ENSG00000033800	28.1711	29.1638	27.6732	20.0182	22.6247	21.0181
ENSG00000033867	39.9694	49.2337	49.0384	23.9507	27.8265	29.4436
ENSG00000034053	3.19523	1.37114	2.39494	2.09027	1.41981	1.37021
ENSG00000034063	4.77359	3.55871	3.54138	5.8482	5.14051	4.50654
ENSG00000034152	1.40979	2.03005	0.740297	0.775238	0.871621	0.408996
ENSG00000034239	0.0450166	0.732283	0.885277	0.402316	0.232781	1.09133
ENSG00000034510	701.91	555.816	524.164	535.086	414.332	296.498
ENSG00000034533	4.21934	3.25299	2.21374	3.16123	3.95745	4.5978
ENSG00000034677	38.9564	44.4339	42.271	34.1862	41.3726	44.127
ENSG00000034693	11.8357	17.5952	13.4186	19.0805	13.1014	18.8514
ENSG00000034713	52.5037	51.7966	54.3375	44.0049	43.644	46.8292
ENSG00000034971	0	0	0	0	0	0
ENSG00000035115	31.4905	33.3035	32.234	12.7304	10.7207	15.3325
ENSG00000035141	28.6361	36.7222	38.6024	36.3318	36.8995	43.8085
ENSG00000035403	24.2035	28.0193	26.0545	37.5573	34.7713	44.9959
ENSG00000035499	32.9775	37.2918	38.3733	29.6905	25.8144	34.3204
ENSG00000035664	0.144569	0.0740886	0.29976	0.0837348	0.293471	0.142297
ENSG00000035681	21.747	25.8591	29.0127	22.9491	18.1086	20.1182
ENSG00000035687	24.552	31.8753	29.2973	26.313	28.1477	30.0818
ENSG00000035720	0	0	0	0	0	0
ENSG00000035862	5.32923	4.87556	4.53238	6.76365	7.32725	7.9196
ENSG00000035928	58.441	87.8297	81.4961	73.2547	80.3724	114.465
ENSG00000036054	11.3145	16.4357	11.6819	14.317	14.5409	11.9214
ENSG00000036257	50.9751	56.3993	45.6366	50.5023	50.2276	53.9705
ENSG00000036448	0.32467	0.558144	0.268328	0.0208869	0.469133	0.166166
ENSG00000036473	0	0	0	0	0	0
ENSG00000036530	0.206779	0.344074	0.305312	0.205879	0.409425	0.432544
ENSG00000036549	33.2921	31.7603	36.2012	25.0156	23.8296	32.9211
ENSG00000036565	0.441229	0.263374	0.259745	0.0393876	0.138285	0.142213
ENSG00000036672	0.429348	0.615207	0.759081	0.602425	0.276342	0.134006
ENSG00000036828	0	0.0303866	0	0	0	0
ENSG00000037042	3.547	2.59165	3.58631	2.33258	1.99544	1.3582
ENSG00000037241	24.9226	28.9444	20.8798	18.7637	16.6804	18.6312
ENSG00000037280	0.247707	0.198589	0.159049	0.0846941	0	0.26654
ENSG00000037474	23.2466	23.3233	21.787	19.456	22.2999	27.676
ENSG00000037637	5.18628	4.86653	4.9106	5.67105	5.2361	4.09996
ENSG00000037749	23.8888	36.016	36.5191	25.3389	24.3644	29.8289
ENSG00000037757	1.99785	1.81513	2.09407	1.42244	1.21892	1.18524
ENSG00000037897	9.23455	7.23228	4.37757	7.9843	8.33066	6.90022
ENSG00000038002	8.36222	11.0145	11.0852	8.88371	9.2713	9.86753
ENSG00000038210	14.1592	20.6029	15.3728	11.8116	12.3776	18.0273
ENSG00000038219	10.3112	12.7217	10.3635	12.0879	12.4588	14.1529
ENSG00000038274	33.4729	44.2295	46.7362	41.934	39.1151	36.5391
ENSG00000038295	1.86632	0.648948	1.16172	2.53271	2.49004	3.30374
ENSG00000038358	11.7287	7.35301	7.64614	7.3039	6.62036	5.496
ENSG00000038382	18.9961	31.2271	20.8236	45.3004	46.9246	44.2571
ENSG00000038427	220.201	258.887	259.36	102.69	95.6707	119.737
ENSG00000038532	2.84902	2.86919	3.69599	4.29785	2.8182	2.9682
ENSG00000038945	2.00019	0.606833	1.14326	0.229845	1.36569	0.729888
ENSG00000039068	20.8715	22.034	18.0843	16.5593	15.7631	13.3311
ENSG00000039123	50.3382	65.5256	65.7243	49.1601	58.8608	62.3583
ENSG00000039139	0.399384	0.204317	0.0715651	0.708686	0.860027	0.949319
ENSG00000039319	37.5612	56.8971	59.4014	44.2008	41.1189	50.807
ENSG00000039523	3.80741	2.18016	2.14072	0.989296	1.28895	1.49202
ENSG00000039537	0	0	0	0	0	0
ENSG00000039560	48.6791	35.3238	38.3728	48.7024	53.2667	48.2724
ENSG00000039600	0.128177	0	0	0	0	0
ENSG00000039650	3.09485	2.06011	2.02402	2.72105	2.14531	0.794457
ENSG00000039987	0	0	0	0	0	0
ENSG00000040199	5.63093	4.39846	6.08782	4.92225	6.02739	6.67265
ENSG00000040275	39.8006	53.2319	39.858	42.3318	54.9614	53.9529
ENSG00000040341	91.5338	103.778	99.8505	87.5312	84.9409	69.27
ENSG00000040487	1.91251	0.639788	1.99337	1.21698	0.99917	1.46503
ENSG00000040531	2.87477	3.46235	3.25661	4.17436	3.05728	3.61935
ENSG00000040608	0.416987	0.6134	0.210377	0.127656	0.0659099	0.127788
ENSG00000040633	18.5169	11.1004	13.8816	11.7122	10.189	9.63378
ENSG00000040731	1.37114	1.22785	1.47546	1.34744	1.09652	1.43881
ENSG00000040933	6.39965	4.92416	5.06634	5.81964	5.40033	4.60517
ENSG00000041353	0.211999	0.704366	1.19648	0.707793	0.449819	1.02677
ENSG00000041357	140.448	191.974	202.268	174.867	171.353	199.926
ENSG00000041515	0.472893	0.34967	0.403136	1.44042	0.664177	0.575596
ENSG00000041802	18.7035	20.4417	16.3735	22.2313	22.777	17.2062
ENSG00000041880	0.395615	0.168573	0.223308	0.20258	0.209548	0.0471086
ENSG00000041982	7.93815	5.93491	6.3948	10.4051	8.51789	7.30113
ENSG00000041988	2.52633	0.989984	2.12001	1.43371	0.858613	1.37578
ENSG00000042062	0	0.0384618	0.0270737	0	0	0.165341
ENSG00000042088	18.6437	17.3846	16.9538	13.6168	13.0953	10.0516
ENSG00000042286	0.123511	0.0947981	0.293928	0.267562	0.136666	0.0662405
ENSG00000042304	0	0	0	0	0	0
ENSG00000042317	26.8105	31.8948	30.2369	10.7287	9.5044	11.5536
ENSG00000042429	39.5266	50.2115	57.1506	53.6417	50.9149	52.5407
ENSG00000042445	4.59639	4.57246	4.03012	3.58384	2.77525	1.24634
ENSG00000042493	1.76235	3.15446	1.7389	1.29314	0.416079	0.709911
ENSG00000042753	57.8886	55.7238	48.2462	48.7087	48.3171	37.1314
ENSG00000042781	0.0150423	0.00512822	0.00589917	0	0	0.0164448
ENSG00000042813	0	0	0	0	0	0
ENSG00000042832	0.15349	0.0273957	0.0376738	0	0.261028	0.212496
ENSG00000042980	3.08758	3.31833	2.79244	2.01569	0.273704	1.90557
ENSG00000043039	0	0.059711	0	0.0625199	0.129125	0
ENSG00000043093	29.4453	27.0056	34.1609	24.3487	29.4623	40.0516
ENSG00000043143	1.60818	0.511783	1.36466	0.550703	0.299403	0.275737
ENSG00000043355	2.23367	2.42355	1.15532	5.78553	5.64508	5.11818
ENSG00000043462	0	0	0	0	0	0
ENSG00000043514	16.4373	25.2084	20.8031	17.204	18.1421	21.579
ENSG00000043591	0	0.0360908	0	0.0377885	0	0.0378279
ENSG00000044012	0	0	0	0	0	0
ENSG00000044090	2.29611	2.25388	1.65022	1.43926	1.45394	0.41822
ENSG00000044115	195.968	253.551	255.294	207.594	202.296	208.738
ENSG00000044446	5.43186	5.05784	6.36352	2.64072	3.81158	2.69319
ENSG00000044459	4.41181	4.79773	4.07963	5.42718	5.41275	6.23315
ENSG00000044524	2.20826	2.06356	2.31764	2.26355	2.47774	1.98988
ENSG00000044574	43.8896	52.9582	60.9792	37.3188	46.2583	50.7152
ENSG00000046604	30.9439	36.4846	37.7705	18.9263	18.4996	21.9845
ENSG00000046647	4.77094	6.35763	6.50929	3.51032	4.54731	3.33165
ENSG00000046651	9.80468	13.0861	8.31658	9.44992	10.0349	14.4883
ENSG00000046653	9.24068	6.13083	8.80265	15.9668	11.3771	11.1469
ENSG00000046774	0	0	0	0	0	0
ENSG00000046889	4.74661	5.39245	5.31317	5.62704	5.64742	6.97284
ENSG00000047056	4.01716	4.29186	2.47677	3.25548	3.00948	2.5448
ENSG00000047188	12.7623	10.4567	11.5459	12.9311	8.8702	15.1605
ENSG00000047230	35.5925	40.3587	35.1788	28.017	30.0236	41.6324
ENSG00000047249	32.3345	36.0505	61.7252	14.0562	26.4151	32.2511
ENSG00000047315	72.1957	99.9182	85.6893	82.1943	96.281	90.4982
ENSG00000047346	6.39794	7.03363	4.01661	3.91582	3.73045	5.86725
ENSG00000047365	3.16176	2.17552	3.15259	2.00193	1.38806	3.12491
ENSG00000047410	61.5979	68.6753	56.5651	52.6491	54.9634	65.6822
ENSG00000047457	0.750444	1.21671	0.92242	0.984067	0.694255	1.32297
ENSG00000047578	5.65987	3.62095	3.55244	4.31614	3.59724	4.86361
ENSG00000047579	2.39933	1.44858	1.55795	1.42494	1.39756	0.7131
ENSG00000047597	0.318663	0.326111	0.264802	0.220939	0.352604	0.402126
ENSG00000047617	0.616547	0.635275	0.609614	0.926724	0.809651	1.12349
ENSG00000047621	8.01813	10.133	10.4463	10.4672	11.246	11.0097
ENSG00000047634	4.59392	5.21202	4.20745	4.81122	6.19392	5.40804
ENSG00000047644	4.28036	4.55912	4.12249	4.40521	3.99155	4.52879
ENSG00000047648	1.01375	1.56653	0.990402	1.22713	0.520852	0.883385
ENSG00000047662	0.0730506	0.0149516	0	0.00782747	0.0161662	0.0156712
ENSG00000047849	24.1565	26.9954	26.7682	24.8321	27.26	33.057
ENSG00000047932	15.1447	15.389	14.2939	12.8476	11.719	14.0371
ENSG00000047936	0.207943	0.159584	0.0915956	0	0	0
ENSG00000048028	27.5283	49.0171	39.7211	24.4592	23.321	32.8463
ENSG00000048140	4.55216	5.28085	5.06792	4.1533	3.46368	2.94951
ENSG00000048162	8.05955	9.97278	7.46939	11.1773	8.9117	11.1904
ENSG00000048342	4.97405	8.40161	9.9508	6.48981	5.45138	4.99459
ENSG00000048392	111.716	125.035	112.31	51.7844	30.7736	60.2257
ENSG00000048405	9.59331	12.8926	11.5759	9.03722	10.7124	14.3451
ENSG00000048462	0	0	0	0	0	0
ENSG00000048471	1.60737	1.84139	1.95332	1.4046	1.51588	1.34925
ENSG00000048540	0.582402	0.333832	0.594448	2.06929	1.98556	1.71651
ENSG00000048544	21.7087	22.1406	20.2595	21.2591	22.7968	24.6303
ENSG00000048545	0.0683355	0.349674	0.330284	0.120249	0.15123	0.1466
ENSG00000048649	20.1062	25.0896	25.7693	20.8773	24.8442	27.6408
ENSG00000048707	8.47343	10.5332	15.3923	12.1495	9.06896	7.34049
ENSG00000048740	3.28624	3.47589	3.57679	2.68835	2.48394	3.2646
ENSG00000048828	6.81961	7.09176	7.96457	7.39256	9.19853	10.7293
ENSG00000048991	28.7881	37.2143	25.1731	24.4141	26.2125	19.2921
ENSG00000049089	8.37961	6.96627	7.47017	0.151154	0.271892	0.151311
ENSG00000049130	49.8291	54.5312	51.7875	47.7545	43.7779	56.8409
ENSG00000049167	13.0242	23.7049	21.7448	18.9674	14.4668	15.9476
ENSG00000049192	1.07949	2.99482	2.3453	2.49569	2.74654	3.14433
ENSG00000049239	4.18076	4.07251	5.20882	2.41641	2.24823	1.84599
ENSG00000049245	40.224	33.7459	32.0509	32.1283	28.1976	34.6679
ENSG00000049246	0.549839	0.43374	0.622889	0.246757	0.293419	0.829296
ENSG00000049247	0	0.13727	0	0	0	0
ENSG00000049249	0.0545149	0.111578	0	1.10986	0.78418	1.46186
ENSG00000049283	0.0242446	0	0.0285413	0.0519569	0.0804809	0
ENSG00000049319	0.043192	0	0	0	0	0.046329
ENSG00000049323	11.9031	13.8461	11.5436	18.3241	14.6656	17.3517
ENSG00000049449	74.2169	108.759	111.445	87.4864	89.4677	114.368
ENSG00000049540	0.336569	0	0.0366511	0.133474	0.103372	0.0422533
ENSG00000049541	19.3101	14.1983	18.9154	17.4631	15.6609	12.9721
ENSG00000049618	5.47336	4.78874	5.63961	4.99625	4.17246	3.67709
ENSG00000049656	38.4927	35.8807	34.5235	33.8803	31.3419	28.7832
ENSG00000049759	74.6758	99.9555	93.8906	46.825	57.7764	65.0993
ENSG00000049768	0	0	0	0	0	0
ENSG00000049769	0.761453	0.74405	0.661851	0.918744	0.360717	0.471038
ENSG00000049860	48.0453	59.8992	66.6279	53.2335	54.1518	54.0611
ENSG00000049883	5.02277	6.24627	5.66545	4.20945	6.85724	4.38686
ENSG00000050030	0.407213	0.498777	0.441009	0.418862	0.792994	0.698833
ENSG00000050130	42.5934	53.1609	52.6754	31.8966	28.709	43.3378
ENSG00000050165	16.2759	16.8701	17.3062	15.5928	13.8283	14.5004
ENSG00000050327	1.65347	1.20102	1.20938	0.881141	0.892503	0.586993
ENSG00000050344	15.74	16.649	9.2781	24.4855	19.9099	23.766
ENSG00000050393	18.3675	26.0219	18.5279	17.9672	13.9195	19.1846
ENSG00000050405	8.64028	10.7911	13.5444	22.6865	16.3929	26.7979
ENSG00000050426	17.5449	22.9303	22.4986	15.9679	16.73	14.6303
ENSG00000050438	11.1098	12.4138	11.1071	6.5901	6.02346	6.21074
ENSG00000050555	0	0	0	0	0	0
ENSG00000050628	0.0138343	0.0141576	0.08143	0.0296473	0.0459234	0.0148391
ENSG00000050730	0.0683335	0	0.212563	0.157974	0	0
ENSG00000050748	16.9414	14.3773	15.1359	15.29	11.9297	14.2376
ENSG00000050767	0.0328113	0.0335782	0.0772523	0.0351578	0	0.0351943
ENSG00000050820	3.51096	1.93851	2.88416	2.42246	1.60436	1.18032
ENSG00000051009	3.64103	3.15834	3.04518	2.1716	2.60666	2.08356
ENSG00000051108	14.3548	17.8834	15.9305	18.3917	14.7489	17.4546
ENSG00000051128	3.29303	1.8277	0.831188	2.20694	1.75415	1.04949
ENSG00000051180	14.8724	16.6403	21.8326	29.8322	18.6924	17.437
ENSG00000051341	8.0438	8.21255	13.4779	6.99884	6.84568	8.48532
ENSG00000051382	4.59491	5.36281	4.7602	4.0696	3.2326	4.32132
ENSG00000051523	6.01685	3.96452	2.95705	3.47442	0.171193	0.493845
ENSG00000051596	51.6164	53.0261	52.5359	50.9613	35.9937	27.3104
ENSG00000051620	53.9039	64.2945	61.6332	47.9771	45.8692	62.0412
ENSG00000051825	61.2844	73.6392	77.0145	51.2381	47.3693	59.1517
ENSG00000052126	14.1621	18.417	16.63	14.9117	18.1078	24.1095
ENSG00000052344	2.97767	1.19833	1.59784	1.38622	0.87812	0.285942
ENSG00000052723	45.5101	59.3199	67.9959	41.1109	43.6979	52.4206
ENSG00000052749	4.91273	1.7542	1.74727	1.33657	4.13279	1.1684
ENSG00000052795	7.75124	7.94367	8.58543	5.51032	8.58289	8.99674
ENSG00000052802	175.946	251.466	216.877	107.459	98.4889	135.491
ENSG00000052841	37.6462	49.276	35.9429	36.2221	23.5915	34.4557
ENSG00000052850	0	0	0	0	0.0187074	0
ENSG00000053108	0.0359589	0	0	0.139113	0.169145	0.0771419
ENSG00000053254	12.8649	11.1603	8.03161	6.2242	8.78708	8.78033
ENSG00000053328	1.45232	0.837875	0.963836	1.81987	0.754953	1.20753
ENSG00000053371	11.9721	8.31974	10.3816	11.7015	8.86135	7.37526
ENSG00000053372	8.56893	7.17894	8.04911	12.8247	8.54819	7.81021
ENSG00000053438	23.8381	20.8136	20.6214	21.0661	17.7336	16.5908
ENSG00000053501	0.951847	1.19138	1.80182	0.488198	0.197871	1.10563
ENSG00000053524	4.70578	3.7585	3.86904	1.60431	1.49055	1.35689
ENSG00000053702	0	0	0	0	0	0
ENSG00000053747	0.660755	0.524685	1.61809	0.985301	1.28683	1.43113
ENSG00000053770	18.2176	23.6534	23.0349	20.2103	21.383	19.8984
ENSG00000053900	16.7845	17.4145	16.1907	17.6397	16.4149	20.7435
ENSG00000053918	0.0308269	0	0	0.238305	0	0
ENSG00000054116	27.7614	29.9294	27.8065	17.8738	19.4353	17.8992
ENSG00000054118	46.099	62.5756	55.6278	51.4235	46.0068	46.9373
ENSG00000054148	20.1621	10.0954	10.4608	8.04821	2.78371	4.33167
ENSG00000054179	0	0	0	0	0	0
ENSG00000054219	0.55779	0.186707	0.205433	1.56562e-311	0	0.515345
ENSG00000054267	17.4689	21.4399	21.1201	16.1787	16.5888	20.7363
ENSG00000054277	10.5412	15.052	15.6169	15.1696	13.1913	15.4736
ENSG00000054282	15.2561	15.0818	12.009	6.79882	9.21169	14.4569
ENSG00000054356	0	0.0308548	0.054217	0.557228	0	0.0205457
ENSG00000054392	4.7046	5.71245	4.43497	1.81207	2.10718	1.2894
ENSG00000054523	18.5339	20.7761	19.5352	23.0292	24.5085	21.4648
ENSG00000054598	1.28639	1.2425	1.08898	4.21259	3.29462	3.10071
ENSG00000054611	1.92123	1.4818	1.94469	1.1339	1.43369	1.03122
ENSG00000054654	15.0406	14.0893	16.5082	17.5866	18.031	20.0788
ENSG00000054690	13.088	16.9237	17.2824	6.32662	7.74931	8.32693
ENSG00000054793	6.14394	7.09705	7.46245	5.48571	6.31782	5.40889
ENSG00000054796	0	0	0	0	0	0
ENSG00000054803	0	0	0	0	0	0
ENSG00000054938	0	0.67407	0	0.0568279	0	0
ENSG00000054965	12.2559	13.2316	14.6032	6.40031	6.14945	6.25336
ENSG00000054967	1.38346	0.821776	1.11013	0.958227	0.722894	0.562301
ENSG00000054983	14.1783	16.0918	19.7311	4.44778	8.25303	5.72131
ENSG00000055044	46.9639	71.3938	74.9063	73.1552	82.6151	85.7329
ENSG00000055070	21.1295	18.2432	18.7886	16.4295	15.5602	16.0737
ENSG00000055118	0.172138	0.259628	0.0720583	0.414179	0.141605	0
ENSG00000055130	21.0593	24.1346	24.0774	25.2345	23.9612	27.3761
ENSG00000055147	11.6769	19.2558	13.9771	10.6144	11.269	12.6623
ENSG00000055163	33.9279	36.5314	42.2889	21.9078	25.6661	19.9673
ENSG00000055208	13.6358	13.5839	15.8432	13.3614	12.6568	16.4022
ENSG00000055211	13.9214	17.6165	19.543	15.0217	16.9295	16.6406
ENSG00000055332	14.1066	15.4619	21.5823	14.7775	16.0509	19.1176
ENSG00000055483	5.86865	7.39386	5.75022	7.15705	5.71993	11.7175
ENSG00000055609	8.58423	11.1337	5.84173	9.07882	7.44411	10.7642
ENSG00000055732	2.30259	2.17638	2.28289	2.07593	1.9154	2.72503
ENSG00000055813	3.41573e-12	0.056843	0.0652772	5.66399e-07	8.07767e-25	1.04631e-40
ENSG00000055917	34.5123	41.6609	45.0378	34.8221	36.0067	41.7459
ENSG00000055950	20.5852	20.3119	22.7648	18.7409	17.8403	19.1284
ENSG00000055955	0.768149	2.3029	0.828421	1.80678	0.500073	0.630315
ENSG00000055957	0	0	0	0	0	0
ENSG00000056050	25.2682	27.6171	28.2568	34.8054	25.9725	35.9489
ENSG00000056097	37.7906	43.7912	39.874	37.3118	34.7903	38.6889
ENSG00000056277	7.57212	10.2022	9.29876	7.17669	8.84756	8.96016
ENSG00000056291	0.387387	0.396383	0.113994	1.45461	1.30731	1.25951
ENSG00000056487	0.806331	1.20608	1.45573	1.57283	0.795242	1.14298
ENSG00000056558	0.260467	0.297911	0.1443	0.164171	0.236348	0.0981529
ENSG00000056586	19.692	27.3099	29.2866	19.9073	21.1229	20.1091
ENSG00000056661	3.40338	4.64487	5.39538	5.08328	4.56961	4.12932
ENSG00000056678	0	0	0	0	0	0
ENSG00000056736	0.85945	1.39865	0.885178	0.934825	0.596805	0.927407
ENSG00000056972	3.29922	2.86749	3.37653	3.16583	1.41303	1.61107
ENSG00000056998	10.1906	10.1354	10.3136	4.52603	4.49204	4.40434
ENSG00000057019	60.975	77.2874	76.2918	64.8924	58.163	87.4194
ENSG00000057149	0	0	0	0	0	0
ENSG00000057252	22.7862	29.6569	35.1761	18.1662	16.833	18.1012
ENSG00000057294	70.9589	87.5601	83.9268	61.9849	56.9864	84.5379
ENSG00000057468	0.122462	0	0.0360413	0.0656101	0.0338765	0.0656783
ENSG00000057593	0	0.130501	0.100079	0	0	0
ENSG00000057608	200.772	270.69	237.949	191.937	203.51	238.249
ENSG00000057657	14.5907	13.0581	11.6026	10.4434	5.97978	6.31514
ENSG00000057663	18.8551	21.8273	23.1686	17.437	18.7886	25.2543
ENSG00000057704	0.586873	1.35985	0.781746	0.637577	1.46815	0.726275
ENSG00000057757	27.8227	28.0048	27.6893	26.184	22.9927	23.6928
ENSG00000057935	24.9499	30.8333	31.8044	15.3231	24.6601	29.0843
ENSG00000058056	4.56739	4.85662	4.97008	7.20965	4.72293	4.90921
ENSG00000058063	16.6821	25.7704	27.136	25.8305	23.9549	26.1902
ENSG00000058085	6.29678	2.90533	3.06048	5.29592	5.19225	3.94419
ENSG00000058091	26.1293	28.0482	23.3756	32.1996	23.0975	28.303
ENSG00000058262	67.5158	86.9526	74.2176	57.9867	55.2065	65.7301
ENSG00000058272	57.6552	76.7171	71.8572	53.7605	68.2508	73.6244
ENSG00000058335	0.203582	0.208917	0.0182745	0.0665969	0.0515742	0.218715
ENSG00000058404	0.481517	0.269409	0.256881	0	0.177084	0
ENSG00000058453	1.49158	0.305889	1.15498	0.328005	0.118961	0.175724
ENSG00000058600	16.1325	13.5033	23.4757	15.6846	10.8736	11.8432
ENSG00000058668	8.66188	8.97332	9.28346	7.4144	7.23595	7.31723
ENSG00000058673	51.4476	56.8417	61.2194	47.5717	45.3294	47.7345
ENSG00000058729	26.1699	28.7893	29.4879	27.4188	31.8797	42.6616
ENSG00000058799	16.2764	22.2759	19.6828	12.9248	12.2389	11.2256
ENSG00000058804	40.3502	43.5167	43.8148	38.3123	36.9307	41.1726
ENSG00000058866	0.809703	1.42887	0.194229	2.63243	0.818188	0.474227
ENSG00000059122	0.755817	0.491455	1.015	0.209316	0.44923	0.190188
ENSG00000059145	0.96772	1.19573	3.75357	1.38705	1.21877	1.06889
ENSG00000059377	2.91454	1.92584	1.47915	2.33247	1.96548	1.89982
ENSG00000059378	0.766426	0.407327	0.0465547	0.602211	0.611415	0.169685
ENSG00000059573	60.3945	57.5793	55.9489	50.9063	38.7041	40.1285
ENSG00000059588	13.2355	15.9731	7.9986	8.29875	10.4955	11.5727
ENSG00000059691	5.23868	5.98004	6.7662	6.9486	6.29429	5.80277
ENSG00000059728	1.31851	1.6153	1.73511	2.98507	2.9901	2.37464
ENSG00000059758	34.9552	46.0917	43.262	39.693	32.2387	35.4832
ENSG00000059769	28.3157	19.7032	22.0698	18.0572	18.3765	5.10232
ENSG00000059804	132.382	146.158	159.653	162.93	134.735	217.757
ENSG00000059915	0.134711	0	0.278518	0.849902	0.243133	0
ENSG00000060069	1.53875	0.824765	1.05024	1.18199	0.85764	0.908151
ENSG00000060138	68.4097	74.3732	86.5776	55.3421	58.3121	58.8587
ENSG00000060140	0.0335868	0.0343718	0.0395391	0.315355	0	0
ENSG00000060237	30.8847	45.4869	47.5949	42.7313	42.0597	38.7277
ENSG00000060303	0	0.116787	0.268689	0	0	0.122408
ENSG00000060339	48.8683	68.8205	64.8506	66.9845	67.2648	85.0949
ENSG00000060491	3.29871	4.39154	3.14824	1.45248	5.05637	1.72228
ENSG00000060558	0	0	0	0	0	0
ENSG00000060566	0	0	0	0	0	0
ENSG00000060642	4.29732	4.03601	4.28492	3.53944	1.73573	2.17404
ENSG00000060656	4.51766	1.95236	3.13468	3.44642	1.21922	0.677227
ENSG00000060688	51.602	61.8994	53.7238	45.417	58.4322	46.3625
ENSG00000060709	0.122631	0.121827	0.317282	0.369734	0.920104	0.381257
ENSG00000060718	15.6512	21.7784	28.434	28.0461	21.094	26.334
ENSG00000060749	26.2097	28.5565	25.3159	30.6611	23.632	27.7478
ENSG00000060762	9.61006	10.2582	7.74333	15.3693	13.3654	15.2697
ENSG00000060971	5.10496	3.52879	4.27034	2.58646	1.7078	1.74387
ENSG00000060982	21.8642	26.0989	24.3023	60.2981	56.3303	57.5599
ENSG00000061273	8.58825	5.87445	7.06243	6.9598	7.49917	5.11457
ENSG00000061455	0.103469	0.0847097	0.121806	0.20211	0.0572447	0.0332951
ENSG00000061492	0	0	0	0.0387792	0.104779	0.288582
ENSG00000061656	0.374524	0	0	0.207449	0	0
ENSG00000061676	62.8742	70.7558	72.5606	63.443	75.9219	78.8521
ENSG00000061794	30.8451	38.7653	34.4925	32.6445	35.7777	34.1791
ENSG00000061918	2.63071	2.15471	3.16838	2.70015	2.35569	2.75552
ENSG00000061936	7.28135	6.38039	7.03365	8.72339	9.18148	12.0402
ENSG00000061938	1.23211	0.460982	0.771485	0.737364	0.102001	0.0350681
ENSG00000061987	10.7453	12.0222	12.7258	14.9511	16.3197	14.6935
ENSG00000062038	20.4149	19.3623	20.5284	17.9318	11.1758	15.5421
ENSG00000062096	0	0	0	0	0	0
ENSG00000062194	65.2769	86.6571	75.7139	62.3691	53.8221	70.5154
ENSG00000062282	0.491088	0.0480007	0.970839	0.262974	0	0.0502721
ENSG00000062370	3.54541	4.9247	4.58007	3.9892	3.85109	5.96733
ENSG00000062485	69.8332	66.4857	71.0537	70.0171	63.7993	61.0502
ENSG00000062524	0.0579501	0	0	0	0	0
ENSG00000062582	29.4861	27.9495	36.7727	29.8157	21.0465	30.0955
ENSG00000062598	15.0536	13.3676	16.4091	14.3214	11.9209	9.92163
ENSG00000062650	24.5274	27.94	29.0714	26.3005	20.4018	28.1659
ENSG00000062716	93.4422	109.09	108.208	140.271	139.328	159.498
ENSG00000062725	16.5136	18.5556	20.1385	25.1495	22.8863	25.8996
ENSG00000062822	4.39861	1.43381	1.49109	0.983781	1.27068	0.408734
ENSG00000063015	0.618831	0.0632106	0	0.331709	0.190684	0.184802
ENSG00000063046	166.762	177.047	173.384	111.003	106.913	107.254
ENSG00000063127	0.607172	1.90746	1.04344	2.3847	1.47631	1.6876
ENSG00000063169	1.4103	0.767933	0.44169	0.30507	0.052308	0.161767
ENSG00000063176	2.9191	2.22286	1.47925	0.854885	0.856183	1.0913
ENSG00000063177	394.268	252.632	243.282	245.74	179.744	120.264
ENSG00000063180	2.38373	1.05254	0.672648	0.857148	0.252898	1.27227
ENSG00000063241	2.89622	0.636794	0.857606	1.26342	0.554001	0.505887
ENSG00000063244	12.8993	5.60443	6.03702	11.0317	7.29876	3.26396
ENSG00000063245	1.45546	0.950514	1.10926	1.31223	0.806161	0.303326
ENSG00000063322	4.02291	4.38349	4.55929	4.2781	3.06785	3.57729
ENSG00000063438	0.0473986	0.0527518	0.0202274	0.124466	0	0.087735
ENSG00000063515	0	0	0	0	0	0
ENSG00000063587	1.947	2.12922	1.95807	2.10266	1.91403	2.19736
ENSG00000063601	11.9936	12.7898	14.4242	13.266	11.8956	13.1115
ENSG00000063660	1.36058	0.438904	0.664984	0.861541	0.723039	0.206367
ENSG00000063761	2.25815	1.12377	1.03669	1.23749	1.12007	0.951975
ENSG00000063854	6.68684	3.57873	2.62543	3.96338	2.59874	2.09893
ENSG00000063978	22.2941	29.5361	43.5367	34.0069	28.4597	21.2545
ENSG00000064012	1.11535	6.39355	2.52075	0.820259	0.683366	1.8551
ENSG00000064042	36.3499	45.5065	42.7846	28.8634	37.9171	28.4982
ENSG00000064102	25.8114	32.3715	29.2698	35.2179	34.6277	38.2657
ENSG00000064115	144.508	142.706	187.806	45.293	67.8263	98.418
ENSG00000064195	0.148536	0.0400016	0.174859	0.12565	0.0432513	0
ENSG00000064199	15.9741	19.8922	21.1386	14.8461	17.3137	17.2973
ENSG00000064201	0	0	0	0	0	0
ENSG00000064205	0	0	0	0	0	0
ENSG00000064218	0.0473579	0.42293	0	0.202978	0.351954	0.304784
ENSG00000064225	27.309	36.3753	31.0312	8.5369	13.5604	15.5821
ENSG00000064270	0.138704	1.30003	0.0428026	0.148535	0.278659	0
ENSG00000064300	0.262597	0.388172	0.137393	0.531488	0.451992	0.312965
ENSG00000064309	22.6769	21.005	26.9189	30.3408	30.865	28.1053
ENSG00000064313	20.0716	30.1526	25.1781	23.228	27.6758	30.017
ENSG00000064393	6.94655	6.45844	6.67828	6.29098	5.7948	5.64446
ENSG00000064419	19.3029	20.7633	22.1235	20.9302	19.4403	18.4305
ENSG00000064489	0.61066	0.111734	0.197628	0.666649	0.410661	0
ENSG00000064490	20.7989	10.584	8.30652	11.874	8.20349	5.69754
ENSG00000064545	3.85465	3.12112	3.77813	2.15898	2.22437	2.58771
ENSG00000064547	5.66338	3.24965	4.02474	2.4632	2.49424	1.24613
ENSG00000064601	8.1605	9.071	9.6487	5.46249	5.86288	4.12197
ENSG00000064607	30.4682	28.8446	20.8699	22.215	28.2569	19.8893
ENSG00000064651	20.0993	24.9687	26.9233	34.269	33.982	40.1238
ENSG00000064652	11.56	14.1734	12.8184	15.4274	13.8173	12.0625
ENSG00000064655	0.538913	0.334467	0.303669	0.921785	1.28909	0.415049
ENSG00000064666	30.5682	19.4722	19.6511	34.3771	27.8344	20.5898
ENSG00000064687	1.57556	1.47597	2.14068	0.643886	0.218843	0.36507
ENSG00000064692	4.5811	4.03929	3.83995	5.53064	6.10405	4.37377
ENSG00000064703	10.6335	10.8736	13.1539	19.3559	12.8795	21.5969
ENSG00000064726	26.8263	35.5033	33.299	25.0236	24.6698	28.7343
ENSG00000064763	4.53977	3.34617	6.29682	4.21132	4.59612	5.62491
ENSG00000064787	0.0302503	0	0	0	0.0175614	0.0535563
ENSG00000064835	0	0	0	0	0	0
ENSG00000064886	0.485419	1.05744	0.28572	0.359657	0	0.0511591
ENSG00000064932	1.13095	0.730906	1.76502	1.13357	1.29306	0.96387
ENSG00000064933	36.2704	45.4335	41.2272	31.613	26.5027	36.2333
ENSG00000064961	6.59954	4.6096	5.72643	6.25067	3.87082	2.76306
ENSG00000064989	2.50103	2.22803	1.67065	0.854282	0.756929	0.821127
ENSG00000064995	21.9624	22.7162	21.1614	18.8965	19.9245	20.9612
ENSG00000064999	5.04593	3.84962	4.95039	3.57801	2.71403	2.27988
ENSG00000065000	13.1068	6.1592	7.97979	10.5212	7.58263	5.40133
ENSG00000065029	4.87794	9.58482	2.16089	1.05932	1.31022	0.920487
ENSG00000065054	0.188396	0.385299	0.228853	0	0.193777	0
ENSG00000065057	0.93062	0.321631	0.383181	0.888629	0.169733	0.313965
ENSG00000065060	7.1387	7.71539	8.00307	5.08517	5.56146	5.63817
ENSG00000065135	42.3129	48.383	43.5622	49.0864	50.2059	56.5399
ENSG00000065150	113.577	139.949	133.988	116.828	108.284	126.207
ENSG00000065154	68.3983	78.6431	86.1759	49.5305	53.4558	61.6891
ENSG00000065183	16.0972	19.3285	20.1227	18.1583	14.0017	16.8014
ENSG00000065243	26.3515	43.8303	42.8423	31.8103	36.1015	49.3326
ENSG00000065268	2.65648	2.07981	1.32962	2.46056	1.00215	0.868461
ENSG00000065308	4.91642	4.73789	6.00176	4.61606	4.70492	5.11596
ENSG00000065320	0.459446	0.167905	0.173829	0.246137	0.181545	0.10558
ENSG00000065325	0	0	0	0	0	0
ENSG00000065328	20.0644	18.4096	21.455	22.902	25.6103	22.4072
ENSG00000065357	7.12584	11.2104	8.86236	10.6953	4.22465	9.29953
ENSG00000065361	7.38598	4.33117	5.12484	4.92248	3.52135	4.49642
ENSG00000065371	0	0	0	0	0	0
ENSG00000065413	1.71201	3.7683	1.98841	3.14281	4.19548	2.32746
ENSG00000065427	71.2979	81.2098	97.9473	75.1031	78.2243	85.6684
ENSG00000065457	17.9761	21.7308	24.5468	21.9951	15.9866	21.5096
ENSG00000065485	14.3387	13.9561	11.1438	9.73113	7.05145	7.72843
ENSG00000065491	3.10766	3.32753	4.20038	2.12743	2.1014	2.09878
ENSG00000065518	130.315	153.422	177.551	103.151	90.0809	117.37
ENSG00000065526	10.1773	14.6736	14.5113	8.61181	13.1605	11.369
ENSG00000065534	1.03839	4.91164	1.18073	3.98367	2.59916	4.69193
ENSG00000065548	49.1954	61.7883	65.2335	51.7295	62.6389	79.61
ENSG00000065559	36.0355	46.7466	37.906	27.9075	35.4779	34.168
ENSG00000065600	34.9171	35.7664	35.6481	11.0449	10.2	12.1511
ENSG00000065609	1.98109	1.07308	1.59805	1.58667	1.8706	2.19171
ENSG00000065613	19.3811	21.737	21.409	16.926	17.971	18.8468
ENSG00000065615	13.9683	15.1642	16.3845	9.5616	12.1004	14.045
ENSG00000065618	0.0354858	0.0363152	0	0.0190097	0	0.601235
ENSG00000065621	0.752751	0.34223	0.709897	0.535209	0.212531	0.448434
ENSG00000065665	11.8748	18.4692	22.8552	19.4245	16.3925	13.7148
ENSG00000065675	1.94734	1.99441	2.28886	1.8815	1.64875	1.73561
ENSG00000065717	2.35665	2.78211	4.55312	1.67038	0.162554	0.281758
ENSG00000065802	4.47065	4.11031	6.14424	4.84975	4.07157	3.14888
ENSG00000065809	33.2393	40.6384	40.9782	28.1017	22.8589	29.3864
ENSG00000065833	5.39307	4.89357	6.9989	4.6221	6.02635	7.51944
ENSG00000065882	55.6214	59.7117	62.8874	47.2082	51.5455	56.8786
ENSG00000065883	10.682	12.2307	12.6557	13.1705	12.4716	15.4261
ENSG00000065911	100.415	122.755	117.724	69.4362	67.1041	87.171
ENSG00000065923	4.48028	3.76592	4.75801	2.43263	2.36937	2.59027
ENSG00000065970	2.07294	2.15503	2.0337	1.76018	2.08203	2.13664
ENSG00000065978	266.628	273.06	269.561	238.834	236.641	221.32
ENSG00000065989	0.617633	0	0.100363	0.0688676	0.0662084	0.15882
ENSG00000066027	21.5724	27.4347	25.7934	10.4476	11.3542	12.5318
ENSG00000066032	5.84193	7.35389	7.42921	7.13285	9.15386	10.5824
ENSG00000066044	18.0559	16.6829	17.242	18.1114	18.5395	17.8833
ENSG00000066056	0.0509813	0.0388498	0	0.0406789	0.137968	0.0546826
ENSG00000066084	8.86959	10.7553	8.79321	9.28877	9.11856	8.99261
ENSG00000066117	52.7305	59.886	59.0919	47.2838	43.9273	36.0776
ENSG00000066135	22.9783	26.7991	22.7185	14.4363	9.55032	11.3935
ENSG00000066136	21.3192	25.7326	27.1689	28.1447	23.365	18.1985
ENSG00000066185	0.26904	0.711491	0	0.466255	0.0744238	0
ENSG00000066230	0	0	0	0	0	0
ENSG00000066248	0.784567	0	0.599096	0.122643	0.283222	0
ENSG00000066279	28.2669	34.3135	33.0499	27.2782	29.2745	34.7777
ENSG00000066294	0	0	0	0	0	0
ENSG00000066322	11.4527	11.896	16.3449	11.7998	10.9379	9.07706
ENSG00000066336	0	0	0	0	0	0
ENSG00000066379	12.7058	10.4313	11.5995	11.789	8.19638	7.36939
ENSG00000066382	8.51718	6.24935	9.23823	13.3488	11.2804	17.8406
ENSG00000066405	0.204175	0.505397	0.420658	0.0311172	0	0
ENSG00000066422	6.7061	8.3825	8.19174	5.53018	5.80318	7.0558
ENSG00000066427	16.4927	17.4616	22.0622	19.8619	17.532	14.5325
ENSG00000066455	14.6352	17.7408	16.6515	15.0622	16.1619	14.8228
ENSG00000066468	21.6317	17.0822	20.6922	11.4029	14.2221	11.1301
ENSG00000066557	19.2724	19.353	18.035	14.879	15.0037	17.3081
ENSG00000066583	16.3564	17.0149	17.6028	16.4849	17.5012	17.3899
ENSG00000066629	19.3301	26.4835	37.0252	20.6343	25.2589	22.052
ENSG00000066651	25.5382	46.4725	32.4212	23.4599	26.7882	40.1491
ENSG00000066654	26.2495	34.3635	29.4163	27.6819	24.9207	31.1879
ENSG00000066697	12.228	15.9459	11.8179	15.0949	12.4087	16.3596
ENSG00000066735	0.216055	0.147403	0.237388	0.24694	0.207192	0.293546
ENSG00000066739	5.73839	4.75829	8.33636	8.75651	7.95001	6.56137
ENSG00000066777	25.1514	44.7152	51.968	20.8226	25.7369	40.2623
ENSG00000066813	0	0	0	0	0	0
ENSG00000066827	4.73808	5.54839	4.42447	3.45382	4.63361	3.54166
ENSG00000066855	18.5952	18.4367	19.5285	17.073	13.3176	16.2563
ENSG00000066923	0.224946	0.795495	0.412223	0.152979	0.645709	0.474168
ENSG00000066926	8.8366	8.64738	9.02082	7.53165	8.66047	6.4101
ENSG00000066933	18.9606	21.4418	28.3404	18.6114	17.3806	23.6893
ENSG00000067048	0	0.229389	0	0	0.124012	0
ENSG00000067057	5.59446	7.54004	3.05429	10.4141	14.6062	10.5581
ENSG00000067064	84.3524	90.1019	76.0774	62.2314	60.4614	69.0995
ENSG00000067066	0.02871	0.0782682	0.594437	0.862719	1.175	0.5119
ENSG00000067082	5.94561	3.95909	4.37432	8.90066	6.72934	9.25166
ENSG00000067113	12.7942	8.95478	8.35341	4.31241	10.415	6.8787
ENSG00000067141	31.157	43.7294	53.3183	31.321	30.591	24.3832
ENSG00000067167	60.7658	64.1872	70.4633	61.2653	63.2843	74.0463
ENSG00000067177	2.73928	3.73886	3.62692	2.92746	3.0638	3.54923
ENSG00000067182	15.178	14.6533	17.8	15.9695	12.2482	18.2035
ENSG00000067191	0.920465	0.995506	0.537937	0.876728	0.574418	0.0985268
ENSG00000067208	13.2507	12.3146	14.7976	16.2055	13.4509	14.8277
ENSG00000067221	0.347985	0.551505	0.717488	0.131817	0.315783	0.10562
ENSG00000067225	335.486	294.236	320.565	360.517	289.062	226.6
ENSG00000067248	13.0875	14.9311	15.1898	14.9295	15.2485	19.297
ENSG00000067334	38.4425	48.869	45.683	41.9035	49.244	61.899
ENSG00000067365	7.29256	6.50484	5.8848	4.35266	3.81647	4.08789
ENSG00000067369	24.9466	29.8609	32.9678	34.5864	35.4408	34.1041
ENSG00000067445	29.3487	30.5545	33.1529	22.5919	26.1661	23.2397
ENSG00000067533	18.7667	17.244	17.4446	25.0335	19.6407	26.0261
ENSG00000067560	127.659	127.594	126.567	120.225	109.461	103.746
ENSG00000067596	24.1181	11.554	27.8484	14.2749	15.3753	11.5635
ENSG00000067601	4.54029	1.25023	5.3584	5.33443	3.58992	1.72703
ENSG00000067606	6.79383	4.81191	4.75397	2.89646	2.68648	2.10653
ENSG00000067646	0.156205	0	0	0.211383	0.218287	0.295378
ENSG00000067704	35.8086	42.6901	44.3761	34.8241	32.8479	38.2883
ENSG00000067715	3.43006	7.11694	5.95555	6.80406	7.12132	7.3941
ENSG00000067798	2.96995	1.46893	2.54679	4.11492	3.01275	3.59047
ENSG00000067829	4.26466	1.78263	1.61066	2.19409	2.00431	0.954208
ENSG00000067836	3.32321	2.4817	1.95455	4.05405	1.84162	0.346616
ENSG00000067840	0.813638	1.1792	0.865689	1.04755	1.58971	1.30013
ENSG00000067842	0	0.0248511	0.158539	0.232942	0	0
ENSG00000067900	17.9093	18.1601	15.2812	14.596	20.8087	22.0694
ENSG00000067955	71.5403	84.9591	73.9164	49.8744	33.9955	48.903
ENSG00000067992	16.0355	17.046	15.849	9.52535	11.0273	8.55511
ENSG00000068001	7.82596	5.01175	4.61051	6.2113	2.69251	2.43952
ENSG00000068024	4.23049	1.59087	1.72529	2.02873	1.48857	2.21173
ENSG00000068028	1.79822	1.46054	1.0728	2.34072	1.54823	1.29332
ENSG00000068078	2.81531	2.06613	2.15789	1.36633	1.38156	1.34928
ENSG00000068079	0	0	0.423953	0	0	0
ENSG00000068097	9.56783	10.5099	9.93152	13.6831	9.47192	9.01842
ENSG00000068120	10.645	5.76139	6.32145	8.21833	5.93206	2.64236
ENSG00000068137	0.368187	0.21029	0.24121	0.330843	0.482209	0.220014
ENSG00000068305	9.19668	14.1026	11.2281	11.9053	15.0223	14.4385
ENSG00000068308	15.6407	11.1489	18.366	17.0662	11.715	10.8592
ENSG00000068323	2.15546	2.22869	2.85708	2.70497	1.76803	1.70533
ENSG00000068354	0.76452	0.587164	0.517703	1.1895	0.459505	0.471348
ENSG00000068366	47.9607	63.6004	56.4626	46.4589	41.13	62.6459
ENSG00000068383	10.4571	8.83934	12.628	15.0119	13.1494	18.2391
ENSG00000068394	3.67217	2.4427	3.31427	2.55761	1.5576	1.77249
ENSG00000068400	5.50623	5.14374	6.69638	4.37885	4.22251	2.23077
ENSG00000068438	11.6721	11.4909	12.6174	11.1781	15.2131	13.0147
ENSG00000068489	37.3727	46.9786	47.9232	33.5632	31.0813	35.6195
ENSG00000068615	2.52232	2.42207	2.36364	2.67425	3.14352	4.46685
ENSG00000068650	20.8669	17.2187	18.4078	6.58098	8.19909	7.08016
ENSG00000068654	9.40429	9.29912	7.74624	9.07639	10.2607	6.92805
ENSG00000068697	60.3096	78.5186	72.0834	52.817	43.0557	48.7999
ENSG00000068724	1.53272	1.24297	1.0393	1.3488	1.33818	0.807707
ENSG00000068745	42.8198	59.9845	55.6928	36.2185	32.5428	37.1392
ENSG00000068781	0.53292	1.31571	1.73418	0.859281	0.396292	0.396215
ENSG00000068784	15.0317	16.9427	14.2218	10.7798	12.6776	13.4709
ENSG00000068793	24.1512	24.5669	20.8175	20.8815	15.2558	13.771
ENSG00000068796	44.8231	53.6116	42.8758	40.2994	46.9876	46.9646
ENSG00000068831	0	0	0	0	0	0
ENSG00000068878	22.6384	27.123	25.0116	22.0461	24.9617	27.0947
ENSG00000068885	32.3133	34.6863	32.175	23.5369	23.4872	38.0954
ENSG00000068903	2.49339	1.58951	1.5176	1.25868	0.805982	0.623821
ENSG00000068912	23.8935	27.9867	25.0595	20.9825	19.9444	24.3918
ENSG00000068971	2.51609	3.7308	1.38184	0.867555	1.51862	0.488684
ENSG00000068976	0.284011	0.70787	0.403139	0.0834522	0.387805	0.376189
ENSG00000068985	0	0	0	0	0	0
ENSG00000069011	0.16529	0.0435598	0	0.0456089	0	0
ENSG00000069018	0	0	0	0	0.0570344	0.0722616
ENSG00000069020	2.46261	3.14053	3.35797	2.28022	1.11473	2.43925
ENSG00000069122	0.0361996	0	0.319222	0.0775782	0	0
ENSG00000069188	1.3896	0.715611	1.02372	1.36031	1.27967	0.932764
ENSG00000069206	0	0	0	0	0	0
ENSG00000069248	32.1423	35.7559	34.1194	29.331	28.6728	31.7284
ENSG00000069275	559.536	868.206	773.397	540.924	645.935	749.782
ENSG00000069329	75.7367	77.8799	91.9687	65.596	80.5301	93.8145
ENSG00000069345	41.654	42.394	38.6595	41.5253	40.4904	40.8295
ENSG00000069399	0.204397	0.104587	0.060155	0.166215	0.0565418	0
ENSG00000069424	0.27598	0.214295	0.389312	1.26089	0.136835	0.140755
ENSG00000069431	0.112943	0.213006	0.0837314	0.150951	0.117787	0.0923176
ENSG00000069482	0.457194	0.31192	0.179406	0.163296	0.50589	0.817331
ENSG00000069493	7.06359	6.17791	4.62223	4.51295	6.65945	6.27967
ENSG00000069509	18.1811	22.5888	19.6173	15.1333	13.4691	18.8077
ENSG00000069535	0.0643482	0.0658521	0.0757519	0.0425213	0.21955	0.255393
ENSG00000069667	2.20575	1.71813	3.15579	2.41666	2.54451	0.711969
ENSG00000069696	0	0	0	0	0	0
ENSG00000069702	6.02712	7.33957	8.22095	3.51871	3.39829	3.20691
ENSG00000069712	1.88978	3.71379	2.68831	1.02329	1.02503	1.252
ENSG00000069764	0	0	0.138982	0	0	0
ENSG00000069812	0.660123	0	0.0815952	0.0247561	0.0255647	0
ENSG00000069849	221.338	268.391	268.133	241.995	267.963	292.087
ENSG00000069869	22.6447	28.4866	22.8017	26.842	24.1924	36.0676
ENSG00000069943	6.7485	6.70834	3.40414	3.37219	6.0672	6.11686
ENSG00000069956	53.0805	61.3816	60.3444	46.9373	47.577	53.4778
ENSG00000069966	6.41188	7.09154	8.07163	5.53471	5.04246	5.93546
ENSG00000069974	1.27054	3.06086	3.06115	1.52126	2.00299	2.6027
ENSG00000069998	4.18287	2.13399	3.05626	3.73928	2.20181	2.05206
ENSG00000070010	17.2728	25.089	14.6346	20.057	17.7234	16.7196
ENSG00000070018	24.7921	32.2612	40.4246	16.0474	22.4706	17.1203
ENSG00000070019	0	0.0264306	0	0	0	0.0277027
ENSG00000070031	0	0	0	0	0	0
ENSG00000070047	1.67697	0.876602	0.80713	1.46731	0.957964	0.529434
ENSG00000070061	15.8948	17.8935	19.4417	20.0139	23.8131	17.3237
ENSG00000070081	52.3244	65.816	52.6556	39.5185	46.6078	59.3983
ENSG00000070087	132.588	155.687	144.856	144.814	129.334	152.649
ENSG00000070159	1.91507	2.52373	3.47189	1.30538	0.93219	0.821142
ENSG00000070182	0.086721	0.04706	0.208261	0.0656979	0.0508825	0.127982
ENSG00000070190	0	0	0	0.118438	0.150819	0.325124
ENSG00000070193	8.50924	8.80057	7.11837	2.55393	2.57534	2.97919
ENSG00000070214	25.716	30.7818	30.3721	16.5918	14.374	16.3699
ENSG00000070269	10.2017	11.3583	11.5353	7.00419	11.0343	9.13778
ENSG00000070366	5.39375	7.36434	4.87066	6.85052	4.88291	3.77169
ENSG00000070367	60.3519	59.896	59.4572	51.6344	57.094	69.3607
ENSG00000070371	2.61681	1.7308	1.81723	2.20758	2.26321	1.81328
ENSG00000070388	0	0	0	0	0	0
ENSG00000070404	1.50568	1.15587	1.03362	0.672573	0.42309	0.271022
ENSG00000070413	5.89279	3.13901	4.63154	3.91501	2.72017	2.29217
ENSG00000070423	0.924028	1.27105	2.5788	1.62568	2.18544	0.837809
ENSG00000070444	0.679297	0.303982	0.760517	0.444079	0.977161	0.737339
ENSG00000070476	5.03525	3.96907	4.68254	4.43261	3.92612	2.94362
ENSG00000070495	3.70595	2.89249	3.63983	2.30106	2.52386	3.48603
ENSG00000070501	46.2341	46.3322	47.5356	49.909	39.7651	54.4598
ENSG00000070526	0.559964	0.226549	0.475346	0	0.0936261	0.233726
ENSG00000070540	21.9813	16.0073	21.8292	7.53378	6.43432	4.8673
ENSG00000070601	0.0590041	0.0201265	0	0.0210732	0	0.0486275
ENSG00000070610	24.118	17.0177	17.6237	16.9474	14.8856	12.8587
ENSG00000070614	5.06997	3.62959	4.30218	4.68621	4.47815	3.81713
ENSG00000070669	55.9393	79.458	78.9532	47.6304	41.692	43.7311
ENSG00000070718	20.2989	21.0655	19.0397	15.1228	17.5482	15.4695
ENSG00000070729	0.0235813	0.142739	0	0	0	0
ENSG00000070731	0.0476708	0.097538	0.608639	0.0510799	0	0.0511331
ENSG00000070748	0	0	0	0	0.0541803	0
ENSG00000070756	434.984	471.154	528.803	362.157	336.31	393.172
ENSG00000070759	2.86552	2.78915	2.01787	1.57001	1.38182	1.1116
ENSG00000070761	34.0008	27.9863	27.2678	18.5795	15.9219	16.6518
ENSG00000070770	25.0035	29.676	26.2846	23.2663	25.891	27.692
ENSG00000070778	7.44319	11.6708	11.5885	6.11149	11.2308	6.72279
ENSG00000070785	16.5434	16.5388	17.0184	16.6329	13.9262	17.065
ENSG00000070808	0.0732805	0.0757684	0.107842	0.0196303	0.322414	0.156562
ENSG00000070814	18.386	14.5752	18.4845	15.6172	14.7544	11.3344
ENSG00000070831	201.707	280.897	293.075	191.473	171.611	203.23
ENSG00000070882	5.7916	8.92522	7.75942	11.8457	9.57879	11.6226
ENSG00000070886	0	0	0	0	0	0
ENSG00000070915	0	0	0	0	0	0
ENSG00000070950	12.1892	17.4025	10.8342	20.95	19.8144	29.0332
ENSG00000070961	84.8119	103.399	113.115	135.039	129.612	144.302
ENSG00000070985	0	0	0	0	0	0
ENSG00000071051	12.5212	11.9312	13.6599	12.7971	10.0516	11.5923
ENSG00000071054	51.344	66.9812	64.4221	54.7991	48.0141	54.9704
ENSG00000071073	9.25162	12.0747	11.6685	6.15039	3.39826	6.36711
ENSG00000071082	1689.69	1593.85	1519.95	1041.91	783.173	622.054
ENSG00000071127	81.2107	43.6793	51.7204	71.8344	47.4921	51.5893
ENSG00000071189	18.0716	18.9528	20.1772	15.7415	12.6482	17.9309
ENSG00000071203	0	0	0	0	0	0
ENSG00000071205	8.23501	8.87179	7.90513	5.86255	6.22564	6.28764
ENSG00000071242	7.77044	5.74269	6.69329	4.31863	3.14355	3.80458
ENSG00000071243	13.1794	15.6152	12.4319	13.2404	12.6593	12.2224
ENSG00000071246	2.0492	1.21248	1.50087	1.6807	2.55524	2.02208
ENSG00000071282	1.68105	1.1417	1.63296	1.64367	0.653458	0.968392
ENSG00000071462	14.9914	12.2693	13.6417	16.1272	13.3173	12.9516
ENSG00000071537	19.7319	21.4258	32.404	21.2256	19.5736	21.2909
ENSG00000071539	24.1453	26.6096	27.6722	37.2313	22.9433	24.135
ENSG00000071553	9.13019	6.89156	8.75011	6.07049	4.88254	4.23175
ENSG00000071564	19.0508	18.6686	21.0346	21.4907	16.7332	17.8303
ENSG00000071575	11.3102	12.9855	10.5599	18.7817	18.1478	14.3415
ENSG00000071626	25.0827	22.7328	21.3565	21.3982	16.4789	16.0389
ENSG00000071655	4.62196	2.51167	1.7527	2.46937	1.24207	1.3066
ENSG00000071677	0	0	0	0	0	0
ENSG00000071794	33.064	40.828	37.4888	25.1297	27.8707	31.8759
ENSG00000071859	8.86664	4.24326	3.57861	6.04254	3.28367	2.01213
ENSG00000071889	1.57737	0.4826	0.585897	1.10959	0.699512	0.334971
ENSG00000071894	6.63465	1.03759	1.81278	2.07473	1.02857	0.877803
ENSG00000071909	0.14301	0.0564373	0.212478	0	0.0683907	0
ENSG00000071967	1.18139	2.49982	2.43799	3.11139	3.58783	3.14934
ENSG00000071991	0.07864	0	0	0.0327431	0.267713	0.131109
ENSG00000071994	36.2368	48.5758	45.078	48.1697	39.0417	49.5428
ENSG00000072041	3.46072	5.06778	3.48742	5.22508	5.37149	4.1966
ENSG00000072042	55.6329	57.177	55.1235	40.1636	34.681	35.3601
ENSG00000072062	6.18364	7.55903	6.30737	5.51591	6.64114	4.43631
ENSG00000072071	0.863898	0.978867	0.957095	0.745472	1.50582	0.249621
ENSG00000072080	0	0	0	0	0	0
ENSG00000072110	40.7929	20.4094	32.8437	53.1994	29.4114	31.4274
ENSG00000072121	5.706	5.0476	9.55023	11.8306	8.20692	6.14282
ENSG00000072133	6.97875	10.821	12.6399	5.32916	6.98879	6.59697
ENSG00000072134	9.48774	9.80252	19.5454	9.79994	12.797	7.00701
ENSG00000072135	2.07521	2.28686	3.39185	2.27889	1.39573	1.53659
ENSG00000072163	0.0203692	0.0208453	0	0.166703	0.142662	0
ENSG00000072182	0	0	0	0	0	0.0320646
ENSG00000072195	0.877802	1.145	1.174	1.16869	0.391431	0.770463
ENSG00000072201	2.57288	2.0485	1.97773	0.368802	0.914113	0.376788
ENSG00000072210	26.43	35.5662	46.4604	39.6479	31.2288	40.8061
ENSG00000072274	58.4775	80.1328	69.5995	50.8785	51.3879	57.6828
ENSG00000072310	13.4027	6.41981	8.90664	9.66184	9.52024	2.36854
ENSG00000072315	0	0.0340573	0	0.0178297	0	0
ENSG00000072364	30.9682	27.0854	32.9915	31.1995	22.669	26.9416
ENSG00000072401	24.2707	20.1285	15.8542	22.3358	20.4965	25.7973
ENSG00000072415	10.5234	13.9448	11.5447	14.9219	13.5414	16.8782
ENSG00000072422	10.0092	3.65078	5.6849	6.45992	4.88801	4.82887
ENSG00000072444	0.723434	0.813944	0.577722	0.407984	0.533659	0.553621
ENSG00000072501	29.1288	31.1381	24.3153	29.2111	23.0823	18.9164
ENSG00000072506	19.7049	15.338	15.4183	13.7343	12.98	6.45205
ENSG00000072518	6.58325	9.03153	6.46807	12.2241	9.28382	8.47909
ENSG00000072571	58.6858	76.963	68.9544	31.5422	34.1278	46.8951
ENSG00000072609	10.745	8.90921	13.3639	9.67718	7.02359	5.48604
ENSG00000072657	0.460775	0.462764	1.12807	0.703447	0.268276	0.64672
ENSG00000072682	9.43501	6.77362	9.58118	3.27354	3.20655	2.56124
ENSG00000072694	0	0	0	0	0	0
ENSG00000072736	13.507	13.7768	14.2191	13.7498	15.5292	14.8253
ENSG00000072756	11.8658	15.7937	19.9353	11.7786	18.6679	15.9978
ENSG00000072778	36.7211	27.5638	24.3106	28.3478	29.9599	16.1586
ENSG00000072786	0.99507	1.408	0.783279	0.836611	0.471175	0.845862
ENSG00000072803	33.4608	46.0344	53.0021	30.913	37.5722	36.0715
ENSG00000072818	0.793229	0	0	0	0.495482	0
ENSG00000072832	8.25211	7.47874	7.95246	10.6037	8.93646	6.79416
ENSG00000072840	1.546	1.63725	0.941231	0.842951	1.12099	0.914782
ENSG00000072849	31.2803	27.9444	32.6061	26.9456	30.012	32.6309
ENSG00000072858	0	0.322886	0.0765674	0.268403	0	0
ENSG00000072864	23.6451	26.3341	26.5915	19.6873	16.302	11.7045
ENSG00000072952	1.14936	0.804631	0.944773	0.650484	0.573514	0.286941
ENSG00000072954	1.34399	1.05697	0.817268	0.250939	0.259135	0.123364
ENSG00000072958	5.34015	6.48669	6.14481	5.98545	7.05726	4.34014
ENSG00000073008	10.3693	9.70458	10.5068	5.71686	4.22256	3.1894
ENSG00000073009	0.981643	0.376388	2.53762	0.34661	0.428301	0.291075
ENSG00000073050	5.83748	4.45345	4.28202	5.37246	3.4389	2.26871
ENSG00000073060	1.77605	0.825404	1.18667	1.1588	0.45178	0.375383
ENSG00000073067	0	0	0	0	0	0
ENSG00000073111	16.6586	11.9397	15.0254	15.6833	13.3989	9.14645
ENSG00000073146	0	0	0	0.134136	0.0692583	0
ENSG00000073150	0	0	0	0	0.0496908	0
ENSG00000073169	0.708896	0.273576	0.350947	0.554667	0.0982562	0.0952484
ENSG00000073282	0.105253	0.0735789	0.0247671	0.339782	0.218041	0.0903943
ENSG00000073331	0.23388	0.518286	0.0888372	0.221649	0.524257	0.192281
ENSG00000073350	7.02858	6.40123	4.82447	2.91979	1.39576	1.47607
ENSG00000073417	6.63835	7.23325	8.71048	9.17161	6.82984	9.81108
ENSG00000073464	0.830821	1.05058	0.775283	1.12047	0.903462	1.01408
ENSG00000073536	3.27998	2.3095	2.24507	2.20978	1.47855	1.1096
ENSG00000073578	34.0761	30.7823	30.4631	34.3529	30.9712	22.9831
ENSG00000073584	80.7806	101.414	97.3456	89.2433	87.822	95.4809
ENSG00000073598	0	0	0	0	0	0
ENSG00000073605	2.41963	3.60117	4.28575	1.69729	0.720722	1.94296
ENSG00000073614	29.8814	25.888	29.0672	31.6512	24.3252	24.7831
ENSG00000073670	0.236292	0.143344	0.249576	0.125072	0.0516611	0.0500792
ENSG00000073711	8.09743	8.12044	8.02447	7.43914	6.91357	7.97685
ENSG00000073712	52.1364	65.6975	75.1343	77.3937	74.6497	78.429
ENSG00000073734	0	0	0	0	0	0
ENSG00000073737	0	0	0	0	0	0
ENSG00000073754	0	0	0	0	0	0
ENSG00000073756	0.312369	0.319036	0.445883	0.631753	0.419359	0.602294
ENSG00000073792	38.5222	42.3654	40.7295	39.5187	46.6476	34.0964
ENSG00000073803	10.4662	15.0578	11.7092	16.1413	14.9388	18.6957
ENSG00000073849	41.081	51.7198	48.5446	9.63732	12.2831	10.5137
ENSG00000073861	0	0	0	0	0	0
ENSG00000073905	4.0688	6.02278	4.19114	2.97139	2.85405	2.72769
ENSG00000073910	2.16154	1.76512	2.20226	2.08259	1.01625	0.899734
ENSG00000073921	67.6167	78.3623	87.7947	91.1709	118.156	133.55
ENSG00000073969	11.5048	12.4216	11.7116	12.2738	12.4801	11.6466
ENSG00000074047	0.571378	0.643209	0.508826	1.81373	1.79348	2.52923
ENSG00000074054	22.7726	24.4904	20.7582	24.5087	21.7615	21.2626
ENSG00000074071	6.67822	5.2652	4.54067	2.75555	4.67634	1.77213
ENSG00000074181	4.3333	1.32311	2.41992	2.26922	1.99378	1.06118
ENSG00000074201	114.33	160.448	148.324	121.646	91.2859	168.897
ENSG00000074211	0.282352	0.289303	0.113549	0.303342	0.313277	0.129325
ENSG00000074219	16.268	17.3709	17.1725	15.9022	15.4997	11.049
ENSG00000074266	16.3345	22.4527	17.2429	16.2527	17.3912	19.7434
ENSG00000074276	0	0	0	0	0.0240984	0
ENSG00000074317	0	0	0	0	0	0
ENSG00000074319	54.8576	64.0178	74.8936	54.7222	52.7016	60.0232
ENSG00000074356	22.0133	24.8853	24.461	16.3947	23.1369	17.0185
ENSG00000074370	0	0.138651	0.115441	0	0.0261545	0
ENSG00000074410	1.72865	2.66521	1.60848	2.04907	2.03875	2.05184
ENSG00000074416	0.0235367	0	0.0277079	0.0504421	0.424803	0
ENSG00000074527	2.73471	7.72526	5.52101	1.90809	2.46301	2.08061
ENSG00000074582	6.71055	11.0407	4.67101	12.6961	5.83429	7.5257
ENSG00000074590	6.45066	3.01324	3.6666	6.41779	5.53932	6.96697
ENSG00000074603	7.99732	9.38128	9.94265	13.7053	11.7524	12.7413
ENSG00000074621	2.3154	3.5516	2.79416	4.39549	1.69875	3.75018
ENSG00000074657	48.9384	46.3455	51.6547	36.8969	28.6008	23.7052
ENSG00000074660	0	0	0	0	0.0415817	0
ENSG00000074695	63.6262	72.8761	74.6032	49.5239	44.8899	51.6124
ENSG00000074696	115.856	130.696	136.503	92.2357	92.561	103.558
ENSG00000074706	0.0289184	0.113964	0.326711	0.807381	0.331006	0.147781
ENSG00000074755	5.14999	6.63111	7.49326	8.67423	7.72	6.1845
ENSG00000074771	0	0	0	0	0	0
ENSG00000074800	376.561	368.237	388.462	432.667	375.428	354.835
ENSG00000074803	0.0290952	0	0	0	0	0
ENSG00000074842	17.426	10.9468	8.66576	11.9571	6.99982	6.16862
ENSG00000074855	0.831157	0.583258	0.573094	0.40713	0.236491	0.254719
ENSG00000074935	8.909	10.9423	10.7586	7.53466	14.0585	8.72867
ENSG00000074964	0.892805	1.44698	1.59589	1.21233	0.879706	1.07768
ENSG00000074966	2.8882	1.47593	2.37508	5.12643	3.06513	3.9657
ENSG00000075035	0.166234	0.287652	0.688793	0.725286	0.3102	0.301246
ENSG00000075043	1.22961	1.44624	1.10759	1.82274	0.595242	0.756951
ENSG00000075073	0	0	0	0	0	0
ENSG00000075089	18.5893	20.7258	24.1093	18.5541	19.0614	23.6031
ENSG00000075131	9.97371	18.6592	18.9196	14.3592	14.1471	19.1608
ENSG00000075142	70.4241	78.935	88.5652	85.0797	74.9426	75.481
ENSG00000075151	39.7218	48.3676	42.7285	36.423	27.8531	34.0575
ENSG00000075188	38.8849	41.9502	40.9984	37.1258	35.1811	40.1437
ENSG00000075213	4.22038	8.87955	5.06776	9.39119	14.2916	13.4474
ENSG00000075218	6.6016	3.8268	5.21904	4.69263	4.04941	2.71342
ENSG00000075223	3.41962	4.34408	4.1411	5.35756	4.64213	8.40556
ENSG00000075234	5.32146	4.39974	5.72884	3.89874	4.13794	3.53059
ENSG00000075239	36.4259	59.2029	63.5517	49.1687	44.7853	56.0389
ENSG00000075240	6.09576	2.24054	3.6422	1.88449	5.06084	1.91409
ENSG00000075275	3.23405	2.33023	3.0365	1.92807	1.24406	1.34859
ENSG00000075292	104.165	126.226	109.653	77.3339	77.7986	96.0586
ENSG00000075303	17.838	14.3442	13.1875	16.371	16.4483	18.6295
ENSG00000075336	11.0825	14.0076	11.2821	15.2369	15.7399	13.9693
ENSG00000075340	3.32549	3.67893	3.29929	2.95972	3.42867	3.3047
ENSG00000075388	0	0	0	0	0	0
ENSG00000075391	6.34363	8.01425	6.79708	5.78726	5.09083	5.42357
ENSG00000075399	0.110528	0.0376841	0.417558	0.236863	0.122289	0.0395193
ENSG00000075407	4.0351	4.97404	3.58162	3.98673	3.3594	3.51039
ENSG00000075413	63.8221	52.3105	47.35	50.866	60.9183	72.5072
ENSG00000075415	402.445	466.341	425.805	369.04	369.466	389.217
ENSG00000075420	37.8869	30.4997	41.429	23.996	23.4475	19.8411
ENSG00000075426	2.09911	1.56942	1.88385	3.97473	2.78858	2.66397
ENSG00000075429	0	0	0.176521	0	0	0
ENSG00000075461	0.649378	0.694724	1.14668	2.46377	1.927	2.31124
ENSG00000075539	27.2685	27.4816	25.7401	23.3168	28.9399	21.6783
ENSG00000075568	16.9528	11.026	14.3884	12.0475	16.1359	13.0095
ENSG00000075618	12.4465	5.84387	6.9967	6.76199	5.18245	4.74902
ENSG00000075624	1056.27	1049.53	1110.53	1652.83	1528.79	1540.23
ENSG00000075643	1.22366	1.67007	0.47903	1.7476	0.278719	2.19121
ENSG00000075651	55.0704	72.3217	65.6692	10.362	10.2635	19.5528
ENSG00000075673	0.0843521	0.0863236	0.0330965	0	0	0
ENSG00000075702	2.5191	1.39177	2.67788	1.90729	1.46313	1.44639
ENSG00000075711	27.4474	42.4341	35.3042	38.4872	39.1876	33.6642
ENSG00000075785	18.6595	33.5582	28.0057	29.7922	18.7142	25.3109
ENSG00000075790	32.1787	63.5592	52.8085	63.5442	78.2059	64.5859
ENSG00000075826	3.48754	4.02348	1.95192	1.4346	1.70733	1.35271
ENSG00000075856	25.1266	24.0608	31.786	21.0062	20.6064	19.7871
ENSG00000075884	1.17995	0.431304	3.92465	0.152913	0.310323	0.300821
ENSG00000075886	0	0	0	0	0	0
ENSG00000075891	0.58049	0.0947097	0.0999641	0.409569	0.749414	0.760377
ENSG00000075914	24.4606	28.0387	30.1586	25.43	26.8957	20.3532
ENSG00000075945	21.6722	30.2003	33.5339	22.7335	24.4201	36.5096
ENSG00000075975	8.50876	9.61467	8.3055	9.91501	7.25742	8.93659
ENSG00000076003	24.037	32.7362	35.5293	37.19	39.6444	39.3048
ENSG00000076043	47.5811	58.9172	50.2034	49.1212	57.8478	60.5394
ENSG00000076053	30.4848	37.2401	36.6415	22.7015	23.7958	25.3613
ENSG00000076067	10.316	8.99744	7.50574	8.53178	6.21046	8.32222
ENSG00000076108	20.976	18.1881	16.9526	14.5172	19.5092	14.6465
ENSG00000076201	1.41409	1.688	1.25534	1.99883	1.80196	0.20222
ENSG00000076242	28.3273	40.1943	55.581	28.5192	31.839	37.4469
ENSG00000076248	26.7487	30	30.4648	28.006	31.5031	24.5133
ENSG00000076258	1.99802	0.733273	0.700667	0.318765	0.877825	0.986787
ENSG00000076321	7.24099	7.25402	6.95364	5.98207	4.5054	5.68496
ENSG00000076344	0.0229232	0	0	0	0	0
ENSG00000076351	3.51289	5.57383	2.62175	4.04404	2.59561	2.54113
ENSG00000076356	1.69219	3.66478	2.4457	5.17242	4.52572	4.82093
ENSG00000076382	56.3504	71.3282	71.0792	51.2848	61.5027	70.2723
ENSG00000076513	12.3734	14.959	12.9176	13.587	11.2835	8.5264
ENSG00000076554	14.2971	15.6142	23.724	9.08654	16.4776	14.8468
ENSG00000076555	2.32166	1.2183	2.6889	1.55454	2.81422	0.535326
ENSG00000076604	18.9283	11.9518	12.9198	15.1902	8.95477	6.64325
ENSG00000076641	1.62413	1.7329	2.14477	2.01164	1.56533	1.14522
ENSG00000076650	2.80173	1.88694	2.50184	2.10021	3.55565	1.92285
ENSG00000076662	0.339456	0.187818	0	0.441333	0	0.220892
ENSG00000076685	53.2282	64.7792	42.6067	56.3866	46.5997	50.3954
ENSG00000076706	1.69732	1.45436	1.64689	3.2465	1.86106	1.93609
ENSG00000076716	13.435	14.9198	17.0997	28.4815	21.4947	21.5298
ENSG00000076770	5.02495	2.73052	4.9526	6.23831	7.21624	5.39596
ENSG00000076826	0.615884	0.262167	0.376838	0.0505458	0.0709249	0.246759
ENSG00000076864	0.151848	0.12941	0.87569	0.1631	0.833687	0
ENSG00000076924	1.43577	1.06061	0.964628	0.899135	0.71117	0.352953
ENSG00000076928	1.21923	1.80653	1.60199	1.33611	0.612949	0.353775
ENSG00000076944	6.96363	1.35636	8.23481	4.70607	2.64428	1.53248
ENSG00000076984	1.83997	0.711048	0.959153	1.26629	0.630762	0.656878
ENSG00000077009	1.3313	1.15639	0.540991	2.252	2.63877	1.89626
ENSG00000077044	9.33626	13.8101	11.5602	10.1099	9.24828	12.0895
ENSG00000077063	4.94832	5.53936	4.543	1.84109	4.29374	3.2665
ENSG00000077080	0.140608	0	0.148315	0.414584	1.93517	0.405605
ENSG00000077092	27.6901	30.4529	27.4782	31.2428	26.9315	29.115
ENSG00000077097	100.531	90.7508	108.772	97.3364	98.8237	108.022
ENSG00000077147	69.2435	79.8701	98.7779	84.5846	84.4325	103.72
ENSG00000077150	2.42032	1.76836	1.3882	2.3491	1.50189	1.47846
ENSG00000077152	69.4642	85.1744	78.5288	59.0153	61.2218	62.6575
ENSG00000077157	4.55386	4.23849	6.44056	4.67168	5.27276	5.85287
ENSG00000077232	80.5669	106.883	117.883	84.1446	82.0037	103.188
ENSG00000077235	25.6549	19.613	21.0536	24.2338	19.0077	12.2724
ENSG00000077238	6.2785	5.0995	6.22605	3.93423	2.56394	3.56982
ENSG00000077254	34.9422	40.7941	44.041	42.0275	41.4251	40.5991
ENSG00000077264	3.15798	2.73295	3.33904	4.16908	4.14289	4.08938
ENSG00000077274	0.775817	0.770032	0.525201	0.627097	0.55248	0.567962
ENSG00000077279	7.38802	7.01817	7.76821	5.53047	5.92378	6.39014
ENSG00000077312	55.1121	43.8784	46.5784	47.0515	36.1655	21.5514
ENSG00000077327	0.677245	0.829586	1.19638	0.501468	0.187115	0.181705
ENSG00000077348	1.70664	1.81093	0.723117	1.44371	1.19393	0
ENSG00000077380	51.9271	58.464	58.0288	51.6734	53.8127	60.4194
ENSG00000077420	0	0	0	0	0	0
ENSG00000077454	2.56046	0.632874	1.04057	0.690516	1.28329	0.498455
ENSG00000077458	20.9528	23.3691	23.5552	20.2593	21.6829	24.7672
ENSG00000077463	0.56665	0.0827545	0.563371	0.421902	0.0894774	0.33549
ENSG00000077498	0.0205458	0.293143	0.177864	0.353787	0.316173	0.0881522
ENSG00000077514	16.3989	19.3463	21.2756	17.6964	26.4776	23.4763
ENSG00000077522	0.146752	0.150312	0.173162	0	0	0.0215861
ENSG00000077549	36.0516	33.9796	42.6447	49.4093	35.7534	33.7991
ENSG00000077585	2.94064	4.16329	3.18649	4.44601	6.5347	4.64184
ENSG00000077616	12.6919	14.5335	15.9557	8.66884	8.04065	8.672
ENSG00000077684	13.5251	14.1733	12.9227	11.8084	11.6601	10.843
ENSG00000077713	0.674748	0.975727	1.10705	0.96613	0.764162	1.27682
ENSG00000077721	24.5654	29.8476	29.8627	23.4634	28.1966	28.7385
ENSG00000077782	121.51	102.029	117.514	68.4188	49.0278	46.1551
ENSG00000077800	0	0	0	0	0	0
ENSG00000077809	115.658	129.658	134.55	101.083	88.849	96.3118
ENSG00000077935	0.109264	0.0279531	0.0321554	0.0292681	0.030224	0
ENSG00000077942	31.462	24.3591	33.1116	23.933	21.1019	10.6039
ENSG00000077943	0.944706	1.60195	1.52368	5.05852	1.90063	2.17163
ENSG00000077984	0	0	0	0	0	0
ENSG00000078018	14.9924	18.3574	13.3437	28.1072	27.4758	23.1826
ENSG00000078043	11.1314	12.6036	15.0909	12.8414	12.5402	14.5119
ENSG00000078053	2.20769	2.37545	3.20243	3.00838	4.34859	2.268
ENSG00000078061	9.1208	6.97731	10.8451	12.4004	7.93358	6.67401
ENSG00000078070	7.45061	17.8788	12.6159	9.04382	10.6913	10.4955
ENSG00000078081	0.473026	0.460949	0.264676	0.482633	0.667711	0.482263
ENSG00000078098	0.299914	0.386996	0.741328	1.91322	4.16214	3.46391
ENSG00000078114	5.09736	4.77815	4.74617	9.46407	7.84059	6.35341
ENSG00000078124	10.7812	12.4938	8.6695	7.97477	9.85225	13.0134
ENSG00000078140	29.488	37.5956	38.2019	30.9934	33.7512	33.4447
ENSG00000078142	50.7093	62.8975	72.1577	57.6619	61.1996	60.0514
ENSG00000078177	30.3148	31.9251	27.819	25.3359	26.793	31.74
ENSG00000078237	15.221	21.708	17.6325	10.2368	11.5997	13.808
ENSG00000078246	11.2694	7.74986	10.3323	8.40315	8.53384	7.03638
ENSG00000078269	2.514	2.32253	3.38072	3.00454	2.80161	2.95259
ENSG00000078295	1.89673	1.55233	1.7255	1.09507	2.26132	0.894735
ENSG00000078304	70.5113	69.0103	84.2417	63.6904	53.2532	88.6017
ENSG00000078319	21.5633	23.4213	18.7602	9.15666	6.9432	12.8074
ENSG00000078328	0.048141	0	0.0359965	0.320769	0.106537	0.131252
ENSG00000078369	74.3388	62.4448	65.1119	63.0771	53.2482	52.7569
ENSG00000078399	0.236381	0.322875	0.0927486	1.06645	1.04563	1.52082
ENSG00000078401	2.15203	2.35964	2.11118	21.2475	19.22	21.5444
ENSG00000078403	14.3158	27.2905	17.6191	18.8972	11.8572	12.648
ENSG00000078487	0.4696	0.527453	0.948789	0.435874	0.90825	0.140149
ENSG00000078549	0.364752	0.229093	0.908115	0.363165	0.346807	0.176087
ENSG00000078579	0.189418	0.828396	0	0.541238	0.0698644	0.43333
ENSG00000078589	0.0672522	0	0	0	0	0
ENSG00000078596	2.07557	3.95833	4.89479	2.07888	2.3001	2.525
ENSG00000078618	36.9784	46.8268	43.0981	33.1133	40.3166	43.4405
ENSG00000078668	78.7957	106.736	109.676	88.418	102.426	99.8033
ENSG00000078674	94.2207	88.4981	110.72	92.4182	102.601	133.333
ENSG00000078687	5.34457	4.83284	4.02361	3.00488	2.50528	2.35341
ENSG00000078699	3.77781	2.79277	4.76884	2.1258	2.79477	1.35095
ENSG00000078725	0.375228	0.400144	0.257701	0.670185	0.799914	0.469558
ENSG00000078747	36.0949	45.8015	38.9228	39.4525	34.5349	51.1245
ENSG00000078795	0	0	0	0	0	0
ENSG00000078804	1.22907	1.23432	1.33113	0.763835	0.897581	0.84373
ENSG00000078808	5.66	1.65468	3.00004	3.34327	0.671705	0.62865
ENSG00000078814	0	0	0	0	0.0754519	0
ENSG00000078898	0	0	0	0	0	0
ENSG00000078900	0.0819725	0	0	0	0.0225422	0.0218505
ENSG00000078902	1.28662	1.24929	1.25343	1.08067	1.84701	1.14371
ENSG00000078967	4.3781	2.92146	3.77058	5.1672	3.98236	3.30573
ENSG00000079101	1.80012	2.102	1.72046	1.33382	1.70914	2.50605
ENSG00000079102	2.6682	0.757472	0.973338	3.21836	2.38655	3.97605
ENSG00000079112	0	0	0.0632644	0.0864462	0	0
ENSG00000079134	28.3835	35.3774	29.0648	36.2656	35.6464	36.4692
ENSG00000079150	14.8397	16.1326	16.6952	12.9931	10.1429	14.7234
ENSG00000079156	1.19607	2.24614	2.26135	2.47531	3.15296	3.1168
ENSG00000079215	37.8525	28.9618	34.7442	35.0844	31.7382	33.0702
ENSG00000079246	442.155	544.214	519.623	467.261	449.475	522.895
ENSG00000079257	4.41518	5.46407	7.73601	8.69169	7.04412	12.1149
ENSG00000079263	0	0	0.18058	0	2.25354e-22	0
ENSG00000079277	5.52745	7.6578	6.70499	3.11406	7.37726	4.01468
ENSG00000079308	0.663723	0.542629	0.0867233	0.685696	0.541473	1.02718
ENSG00000079313	2.87028	3.31442	0.432622	0.273328	0.793896	0.585438
ENSG00000079332	58.2288	72.3059	72.5313	56.9978	48.7263	54.1229
ENSG00000079335	4.44601	4.97505	6.21498	4.00119	7.96326	7.13409
ENSG00000079337	0.549269	0.438409	0.670906	1.73818	1.06782	0.627541
ENSG00000079385	0.196703	1.33953	0.140523	0	0.0839485	0
ENSG00000079387	18.3104	22.151	17.3729	16.7321	24.221	19.1495
ENSG00000079393	0	0	0	0	0	0
ENSG00000079432	0.894973	0.783694	0.484871	0.914948	0.470129	0.273507
ENSG00000079435	0.690146	0.342249	0	0	0	0
ENSG00000079459	167.455	181.179	179.729	115.21	111.616	107.696
ENSG00000079462	9.34794	3.225	3.47963	6.86909	2.53373	1.30632
ENSG00000079482	0.81696	1.00966	1.22433	1.49517	0.978408	2.13186
ENSG00000079557	0	0	0	0	0	0
ENSG00000079616	33.2588	19.9324	24.8267	22.2885	18.6842	15.0407
ENSG00000079689	0.560303	0.385644	0.660583	0.811771	1.65388	1.19319
ENSG00000079691	12.5742	11.4432	14.0181	6.95415	7.12387	5.99759
ENSG00000079739	8.97228	10.5498	9.6971	7.08122	8.96605	5.94608
ENSG00000079785	36.5805	46.5761	49.1381	53.463	49.6646	64.3412
ENSG00000079805	15.7419	14.0845	15.103	15.0046	13.3008	8.76826
ENSG00000079819	71.4428	90.5059	93.1225	32.6833	32.5557	31.939
ENSG00000079841	1.86117	1.91573	2.41747	1.69847	1.27787	1.61048
ENSG00000079931	6.72895	13.1278	9.30153	17.5935	16.34	16.9648
ENSG00000079950	30.2618	26.6503	27.6378	27.3797	25.6784	22.7152
ENSG00000079974	7.81374	9.75563	9.07766	10.3218	9.45759	6.52685
ENSG00000079999	10.7696	6.74433	8.40203	5.83409	5.47991	4.0052
ENSG00000080007	0	0	0	0	0	0
ENSG00000080031	0.25321	0.20104	0	0.27226	0.255937	0.0640663
ENSG00000080166	0.943774	1.18304	0.819635	2.1216	2.14707	1.8256
ENSG00000080189	4.9937	4.40251	4.13576	4.22019	3.42665	1.73635
ENSG00000080200	2.83118	3.02204	3.04493	3.82254	3.21828	3.66892
ENSG00000080224	4.59771	5.63355	5.33622	1.61625	2.15633	1.01288
ENSG00000080293	0	0.173204	0	0.0604514	0	0.0605121
ENSG00000080298	10.2351	11.8269	7.62769	8.86654	8.55	7.83066
ENSG00000080345	24.4179	29.4442	29.3822	30.4934	31.1904	39.8083
ENSG00000080371	28.4067	32.8099	29.4802	25.5942	29.7818	38.3945
ENSG00000080493	7.82254	8.66074	8.65652	2.88265	3.28488	3.27073
ENSG00000080503	2.50076	2.41775	3.06321	4.10132	5.58982	2.26114
ENSG00000080511	0	0	0	0	0	0
ENSG00000080546	38.5621	56.1305	46.6259	22.364	17.7733	28.3619
ENSG00000080561	3.77066	3.11962	3.18761	1.76603	1.67186	1.18426
ENSG00000080572	0	0	0	0	0	0
ENSG00000080573	0	0	0	0	0.0521373	0.0336939
ENSG00000080603	1.91342	2.38263	1.70123	2.76157	1.34966	1.46812
ENSG00000080608	38.7269	43.9512	38.7314	43.1974	45.0837	59.7993
ENSG00000080618	0	0	0	0	0	0
ENSG00000080644	3.84686	2.92759	2.79811	9.35547	7.5877	7.3963
ENSG00000080709	2.96688	2.75383	4.99083	1.09066	1.09955	1.63577
ENSG00000080802	7.8386	7.24883	10.8845	6.70089	7.20583	7.77753
ENSG00000080815	19.7398	24.8551	22.6871	22.6421	18.5258	19.9887
ENSG00000080819	11.2231	9.91451	7.63245	10.9946	8.80738	9.14532
ENSG00000080822	51.9828	50.725	63.2858	42.8136	44.6385	47.5312
ENSG00000080823	3.77869	1.28096	3.46621	6.18073	5.32177	3.99406
ENSG00000080824	176.694	225.452	234.986	211.466	248.681	295.002
ENSG00000080839	8.96937	9.7079	7.38246	9.45513	9.56975	13.7707
ENSG00000080845	6.82615	4.52051	4.13604	3.06328	2.72171	2.36274
ENSG00000080854	0.463607	0.780808	0.345891	0.790796	0.397389	0.15758
ENSG00000080910	0	0	0	0	0	0
ENSG00000080947	0.920861	0.702319	2.14294	1.86902	0.65892	1.23458
ENSG00000080986	33.7114	38.03	37.9312	36.0802	31.7351	37.7419
ENSG00000081014	4.6921	7.60612	6.02837	6.17113	6.20381	7.21948
ENSG00000081019	8.49626	11.5862	10.271	16.5794	14.304	15.236
ENSG00000081026	4.9062	6.46604	5.34959	5.61881	6.35281	6.78469
ENSG00000081041	0.0923643	0	0	0	0.102202	0.0990726
ENSG00000081051	272.437	295.454	295.191	9.54206	3.50354	10.7574
ENSG00000081052	0.0483824	0.0891241	0.068348	0.020777	0.0214142	0.0311381
ENSG00000081059	1.82409	2.39573	2.66372	2.67025	2.46905	2.34289
ENSG00000081087	31.6644	35.4751	28.887	24.4509	22.6249	36.7001
ENSG00000081138	1.59309	1.3507	1.73524	2.28399	3.09387	2.4535
ENSG00000081148	0.0576491	0.106194	0.108585	0.0741262	0.0637894	0.0371017
ENSG00000081154	95.3529	108.992	92.8489	72.1897	66.6784	79.3005
ENSG00000081177	6.52579	6.37462	7.90455	4.65683	4.48498	4.45602
ENSG00000081181	19.5941	20.7316	21.1775	13.9391	13.8876	14.6434
ENSG00000081189	4.71863	3.41066	5.44104	3.80686	3.75062	2.35287
ENSG00000081237	0	0.0545497	0	0.0227144	0.099361	0
ENSG00000081248	0	0	0	0.0173467	0	0
ENSG00000081277	0	0	0	0	0	0
ENSG00000081307	14.2337	17.6853	16.8914	19.8341	23.9806	24.3109
ENSG00000081320	8.81753	11.0736	9.17486	9.28085	8.19922	9.89995
ENSG00000081377	19.3532	22.3221	23.5622	15.8961	20.8973	22.6929
ENSG00000081386	6.78733	11.3596	7.74915	7.03455	6.66503	8.97096
ENSG00000081479	3.59032	4.12692	3.60177	7.73854	5.082	6.1502
ENSG00000081665	2.93497	2.04862	2.58101	1.83195	2.2396	1.6908
ENSG00000081692	3.02174	2.55444	4.85642	2.41045	1.66519	1.5723
ENSG00000081721	22.4755	18.1821	29.175	20.0593	20.178	21.9267
ENSG00000081760	6.49186	10.0341	9.69302	3.89699	6.42885	7.99036
ENSG00000081791	16.3867	15.5922	14.6219	11.1177	9.31469	11.5056
ENSG00000081800	0	0	0	0	0	0
ENSG00000081803	5.03904	4.95908	5.75083	4.06028	3.88917	4.00685
ENSG00000081818	0.21949	0.315871	0.290686	0.146991	0.212509	0.206002
ENSG00000081842	1.02156	1.11923	0.780411	0.841125	0.781859	0.648293
ENSG00000081853	1.7469e-45	7.11815e-62	0.097301	6.40196e-80	1.02825e-51	7.03364e-65
ENSG00000081870	29.6379	28.624	27.0147	29.703	31.9753	36.1234
ENSG00000081913	8.2566	11.0875	12.801	16.7192	12.9526	14.3722
ENSG00000081923	1.42232	2.72439	3.15022	2.99392	2.43091	2.09183
ENSG00000081985	0	0	0	0	0	0.250611
ENSG00000082014	2.9113	3.46569	5.28913	3.59403	2.26409	2.47164
ENSG00000082068	30.1981	25.3276	31.4331	30.3163	31.0293	27.1423
ENSG00000082074	0	0	0.0464739	0.0220995	0	0
ENSG00000082126	0	0	0	0.106942	0.110432	0.565768
ENSG00000082146	46.8386	63.4155	70.2733	37.8433	41.7658	47.7528
ENSG00000082153	145.437	171.456	183.433	195.101	179.267	193.157
ENSG00000082175	0	0	0	0.0591672	0	0.0222806
ENSG00000082196	1.46525	1.65314	4.03437	1.94144	2.01652	1.5208
ENSG00000082212	34.6838	60.4549	55.7348	47.2164	34.114	45.9464
ENSG00000082213	22.9801	31.3834	24.087	18.7518	20.7122	25.9213
ENSG00000082258	19.0805	19.3465	17.4918	16.2041	16.8425	24.8716
ENSG00000082269	10.8719	18.559	13.473	14.0705	14.4856	17.1092
ENSG00000082293	1.10205	1.36854	2.19598	0.682554	0.0172119	0.0841029
ENSG00000082397	17.688	20.6815	25.4917	22.6738	18.8551	17.9054
ENSG00000082438	2.55836	2.70191	4.74533	6.5542	2.74511	4.62573
ENSG00000082458	27.8963	33.923	41.3506	29.7443	28.9726	22.9446
ENSG00000082482	0.81279	0.613473	0.906976	0.452588	0.567348	0.418818
ENSG00000082497	1.5908	0.539547	0.857206	2.16375	2.99096	2.45489
ENSG00000082512	1.67702	1.58453	1.32393	2.36102	2.16793	3.03175
ENSG00000082515	26.1396	29.589	29.9608	24.9996	23.7703	24.607
ENSG00000082516	7.59272	12.3781	10.7816	10.1365	11.6394	11.841
ENSG00000082556	0.467833	0.568848	0.573687	0.0208869	0.22583	0.271812
ENSG00000082641	54.2984	58.0655	64.7976	47.6373	35.6629	36.2793
ENSG00000082684	5.04301	4.01283	4.27795	3.61654	3.3312	1.27671
ENSG00000082701	27.0447	30.1761	32.0418	25.9799	24.8001	25.2063
ENSG00000082781	41.5388	24.1936	35.6244	24.9395	22.2956	22.2036
ENSG00000082805	10.6354	12.4268	11.6658	9.89631	6.02613	11.9607
ENSG00000082898	173.982	227.785	202.562	185.771	191.929	257.44
ENSG00000082929	0	0	0	0	0	0.150057
ENSG00000082996	15.6721	26.362	23.8362	20.5418	22.9692	21.8429
ENSG00000083067	2.09774	5.13931	3.5378	7.25056	5.90613	6.82301
ENSG00000083093	7.7893	9.37494	10.9313	8.77886	7.75381	18.5925
ENSG00000083097	12.7539	11.1051	12.018	14.4942	7.82808	13.5653
ENSG00000083099	24.1487	28.9183	23.9793	24.51	27.568	35.238
ENSG00000083123	14.7414	14.5254	17.0976	9.78243	9.87386	9.42987
ENSG00000083168	20.1401	22.0999	26.5139	16.1774	20.2545	20.6114
ENSG00000083223	9.44953	10.8405	7.99079	7.5164	8.03235	7.83971
ENSG00000083290	14.079	25.0988	26.3637	17.6428	20.8134	19.1218
ENSG00000083307	9.46202	10.3725	16.6486	4.06806	7.6938	4.45106
ENSG00000083312	184.83	193.81	156.718	155.643	164.122	174.599
ENSG00000083444	12.1546	6.29571	5.45984	6.04957	5.48785	3.19768
ENSG00000083454	0.28899	0	0	0.0769469	0	0.0598353
ENSG00000083457	17.7757	25.661	24.1711	26.1201	27.3917	27.598
ENSG00000083520	25.7926	32.4252	33.7999	32.4382	22.5891	27.5589
ENSG00000083535	19.2077	31.5727	35.2498	24.3302	22.5009	28.4432
ENSG00000083544	14.1287	16.5376	16.0912	13.012	11.971	16.6543
ENSG00000083622	0	0	0	0	0	0
ENSG00000083635	4.29108	5.55852	5.33685	4.87291	4.35376	5.50463
ENSG00000083642	13.9605	18.2183	14.8981	15.6813	16.8662	20.6148
ENSG00000083720	24.2611	27.1085	20.8871	22.2469	22.3925	26.0207
ENSG00000083750	6.93354	10.3904	7.51556	6.78043	8.78021	12.4852
ENSG00000083782	0.0701789	0	0	0	0	0
ENSG00000083799	4.12218	5.07782	6.47929	7.65724	7.99014	8.03968
ENSG00000083807	1.76419	1.13851	0.501419	0	0.403841	0.391468
ENSG00000083812	1.36519	0.9611	1.04724	1.55819	0.903294	0.827862
ENSG00000083814	2.77777	3.52285	3.05845	2.72888	3.31235	2.22109
ENSG00000083817	3.34047	3.94761	3.13661	3.11063	3.65226	4.0523
ENSG00000083828	6.89405	9.19434	9.64823	6.6823	7.98961	7.10312
ENSG00000083838	2.14333	1.20237	2.48267	2.41978	2.17584	0.508154
ENSG00000083842	2.17704	2.5061	2.30296	1.98436	2.11569	1.51345
ENSG00000083844	7.40317	8.37283	10.0463	6.55801	4.1509	6.26294
ENSG00000083845	207.922	98.5584	116.117	110.943	65.5337	42.5577
ENSG00000083857	54.7401	58.8032	62.006	53.4398	58.0952	51.6182
ENSG00000083896	64.9916	60.9378	49.9659	31.3125	39.2516	54.4896
ENSG00000083937	24.7434	33.3795	31.1046	24.9564	18.9541	25.9204
ENSG00000084070	13.8285	11.3556	14.2053	6.83199	3.6659	4.98951
ENSG00000084072	18.0234	18.2174	20.0023	13.8044	13.6527	14.0848
ENSG00000084073	21.9684	21.6465	19.0454	23.486	22.4651	28.6634
ENSG00000084090	62.1466	65.8715	65.8942	69.6934	66.4677	68.0732
ENSG00000084092	4.04359	4.51157	5.91158	3.53503	3.23052	3.63266
ENSG00000084093	28.3863	27.4435	28.1286	18.6788	17.633	20.6669
ENSG00000084110	0.113901	0.051737	0.223312	1.55895	0	0.291222
ENSG00000084112	2.32355	3.16583	2.8101	2.64358	3.50565	2.37526
ENSG00000084207	162.996	90.0255	94.3111	80.7765	53.1099	33.5048
ENSG00000084234	221.819	298.017	306.345	131.252	124.381	140.878
ENSG00000084444	5.55401	4.20896	6.68967	4.01512	4.06202	4.45277
ENSG00000084453	1.57888	3.60015	2.06915	0.824982	0.999787	2.0818
ENSG00000084463	42.2684	52.7728	45.8648	40.9645	40.9494	48.0051
ENSG00000084623	82.0416	70.5274	73.5152	62.7748	45.7779	42.4199
ENSG00000084628	2.67928	3.70203	2.98915	4.44159	3.50175	1.71395
ENSG00000084636	0.0967606	0.0432263	0.169783	1.38368	0.349767	0.58525
ENSG00000084652	11.4724	10.275	10.7036	11.3446	10.18	8.53058
ENSG00000084674	7.81996	9.36468	8.51171	0.483763	0.380267	0.758924
ENSG00000084676	6.38374	6.04025	6.22021	8.02894	6.27996	7.42965
ENSG00000084693	15.3387	15.8138	11.5683	11.262	8.9041	6.91569
ENSG00000084710	3.66816	2.88879	3.45585	2.9557	2.84773	2.12486
ENSG00000084731	3.72267	2.99038	3.33819	2.86451	2.28353	1.58674
ENSG00000084733	65.4361	71.5693	75.7229	65.3201	63.5738	68.2177
ENSG00000084734	0	0	0.442651	0	0	0
ENSG00000084754	35.3257	39.1387	37.8592	32.1893	28.8195	30.3667
ENSG00000084764	3.54728	1.15629	4.2742	2.98326	2.33934	0.90057
ENSG00000084774	10.1433	3.89697	8.34759	10.3563	5.86151	6.04684
ENSG00000085063	79.762	92.6565	76.5906	60.2252	60.8358	68.8246
ENSG00000085117	0.169066	0.426754	0.211986	0.554486	0.398228	0.395708
ENSG00000085185	0.457109	0.283954	0.566593	1.01323	0.420722	0.237011
ENSG00000085224	23.1708	22.2183	25.8899	23.103	27.4463	22.2378
ENSG00000085231	78.0509	100.758	84.2979	84.863	73.5021	89.1513
ENSG00000085265	0	0	0	0	0	0
ENSG00000085274	8.29833	10.686	11.0434	9.60636	7.761	10.0828
ENSG00000085276	15.7243	11.2122	16.5989	11.9576	12.7152	8.72466
ENSG00000085365	28.8226	37.818	31.3765	29.5852	22.9328	23.0815
ENSG00000085377	15.3683	16.4071	17.4486	14.9746	17.3598	15.019
ENSG00000085382	10.6529	15.6484	17.3925	12.7262	13.8478	13.184
ENSG00000085415	22.3854	21.2648	26.7722	25.0829	23.1651	29.2342
ENSG00000085433	5.59456	5.20345	9.65052	5.61551	8.40685	4.46923
ENSG00000085449	19.0308	20.3824	18.8921	18.6901	17.0429	17.2162
ENSG00000085465	1.22537	0.935151	1.44142	1.02618	0.819886	0.46274
ENSG00000085491	27.6487	29.9563	27.61	24.9418	23.2342	28.708
ENSG00000085511	54.5393	32.5831	45.2272	37.8738	31.0428	24.8426
ENSG00000085514	0.331262	0.104006	0.239283	0.732142	0.426617	0.656285
ENSG00000085552	0.624067	0.504724	0.640947	0.623411	0.644954	0.391565
ENSG00000085563	1.58161	0.907465	1.21194	5.24885	3.45897	2.38909
ENSG00000085644	0.209904	0.0808658	0.0725802	0	0.0912507	0.0986653
ENSG00000085662	37.6073	35.3003	40.4735	36.1893	31.3519	23.8516
ENSG00000085719	40.154	54.8599	55.0246	44.0651	38.1821	59.8949
ENSG00000085721	10.344	13.0737	12.3597	11.7304	11.3959	13.2104
ENSG00000085733	36.2546	36.7773	35.818	36.906	37.0914	30.6565
ENSG00000085741	0.217176	0.055563	0.255664	0.17453	0.0600769	0
ENSG00000085760	13.5453	18.96	20.9404	16.0105	13.2088	18.493
ENSG00000085788	69.2071	72.7249	78.6924	69.7014	55.9656	60.2573
ENSG00000085831	1.24799	2.1685	1.65218	0.444987	0.285037	0
ENSG00000085832	12.2719	14.0299	20.1413	14.1674	17.0344	18.0877
ENSG00000085840	6.87628	7.10492	7.3658	8.31106	7.21323	6.74764
ENSG00000085871	19.5725	24.9015	18.899	8.38242	6.70447	8.19435
ENSG00000085872	1.68056	1.00133	2.70931	3.51001	0.933548	0.892907
ENSG00000085978	8.28157	10.1517	12.1778	8.57592	10.6066	9.16415
ENSG00000085982	10.3954	13.0912	9.67075	7.75945	9.89871	8.00653
ENSG00000085998	18.2	12.2317	18.6751	10.9541	12.8994	9.90208
ENSG00000085999	15.4049	8.02005	12.5877	11.2479	12.1903	11.3721
ENSG00000086015	7.4282	10.2468	8.48615	10.3858	8.82395	7.01908
ENSG00000086061	114.031	132.254	128.178	140.478	147.39	163.812
ENSG00000086062	18.347	26.0955	27.9867	11.8462	15.3579	14.2141
ENSG00000086065	41.8128	45.9107	40.0033	29.7225	27.6703	31.8267
ENSG00000086102	6.31062	7.30816	7.72374	8.16559	7.75719	8.09426
ENSG00000086159	0	0	0	0	0	0
ENSG00000086189	13.1221	15.5763	16.6532	14.9808	16.9628	20.2491
ENSG00000086200	19.4385	19.1536	21.0475	22.7714	16.8753	21.4867
ENSG00000086205	0	0	0	0	0	0
ENSG00000086232	58.9582	66.6579	64.5805	46.8841	54.4711	55.3733
ENSG00000086288	0	0.40089	0	0	0	0.344028
ENSG00000086289	2.10128	1.54258	1.79863	1.97305	2.34128	1.69866
ENSG00000086300	7.06772	6.59467	5.06407	4.87029	4.25804	7.29018
ENSG00000086475	52.3552	63.9525	62.36	44.9327	48.5021	34.0986
ENSG00000086504	11.9818	10.9507	16.6112	6.95369	6.87935	4.72818
ENSG00000086506	0	0	0	0	0	0
ENSG00000086544	1.86414	0.904788	0.971421	0.978929	0.880464	0.613314
ENSG00000086548	0	0	0	0	0	0
ENSG00000086570	0.0130885	0.0200916	0.00770403	0.00701226	0.0144826	0
ENSG00000086589	18.5694	18.6589	16.6767	18.8613	18.4802	18.143
ENSG00000086598	85.6277	93.0405	82.6188	81.2321	82.9443	90.618
ENSG00000086619	1.0523	1.60549	1.64555	1.22226	0.824447	1.23146
ENSG00000086666	51.9073	63.6922	69.2597	45.5914	45.5089	57.818
ENSG00000086696	1.24311	1.01865	0.0881571	2.8848	1.97751	1.12549
ENSG00000086712	11.4389	14.0108	15.4528	13.4926	14.5579	15.5034
ENSG00000086717	2.31581	4.93165	4.66436	0.97481	0.0834022	1.30661
ENSG00000086730	0	0.128705	0	0.13476	0	0.0674473
ENSG00000086758	44.9188	55.5305	55.533	43.8147	38.6098	45.2747
ENSG00000086827	14.8853	17.332	17.263	21.2769	19.8668	23.2759
ENSG00000086848	24.2213	27.4597	27.3568	24.5221	29.2	30.4052
ENSG00000086967	0.0276628	0	0.0325652	0	0	0
ENSG00000086991	0.612717	0.712947	0.714356	1.93252	2.47887	1.76603
ENSG00000087008	6.39294	5.58122	6.64269	4.77798	5.48582	2.48763
ENSG00000087053	21.9407	24.6002	28.9758	21.0379	20.5757	25.7939
ENSG00000087074	7.57257	6.63124	5.6083	5.37309	5.51596	3.57171
ENSG00000087076	0.992505	0.272337	2.95996	0.213174	0.588943	0.0971602
ENSG00000087077	5.8028	5.81632	7.22928	3.12432	4.9897	3.24845
ENSG00000087085	0.275298	0.0870591	0.111193	0.101357	0	0
ENSG00000087086	394.385	258.726	271.249	159.652	111.627	80.8771
ENSG00000087087	27.0232	20.4943	35.3754	26.242	24.5879	25.9096
ENSG00000087088	56.2082	22.8046	24.5235	17.6507	7.48845	6.93752
ENSG00000087095	11.4884	11.0127	13.8848	11.5235	10.4659	13.9612
ENSG00000087111	10.521	6.98336	8.52142	6.40861	4.75073	4.95657
ENSG00000087116	0.0715811	0.0879033	0.120256	0.0766976	0.0475216	0.0153555
ENSG00000087128	0.0970183	0.486695	0.399741	0.155935	0	0
ENSG00000087152	29.7087	22.2507	27.054	21.6089	20.2886	8.61511
ENSG00000087157	5.8927	7.00088	4.2517	3.87868	4.42463	3.29563
ENSG00000087191	27.4991	22.9089	23.8622	26.3133	27.7535	29.1528
ENSG00000087206	15.5184	18.0863	19.2818	14.5241	13.7162	20.5859
ENSG00000087237	0	0	0	0	0	0
ENSG00000087245	13.2203	13.562	10.157	13.5903	16.6727	8.25724
ENSG00000087250	0	0	0	0	0	0
ENSG00000087253	2.76934	5.01137	8.93365	8.18033	6.53266	8.54877
ENSG00000087258	1.36285	0.721789	1.25678	0.955154	1.71298	0.821356
ENSG00000087263	20.8471	27.1172	24.6701	22.7627	20.1651	24.9971
ENSG00000087266	2.53503	1.23122	1.33119	1.56748	0.870958	0.904076
ENSG00000087269	7.50811	6.544	8.14202	8.79264	7.15871	8.34331
ENSG00000087274	43.0685	44.3715	54.3324	47.9411	53.5681	50.7393
ENSG00000087299	6.49605	6.63184	8.03241	6.62451	3.61066	6.15551
ENSG00000087301	11.3874	11.5769	10.6577	7.65005	7.60169	8.77418
ENSG00000087302	145.932	209.338	186.907	156.209	162.337	193.309
ENSG00000087303	11.184	11.5988	10.4233	19.5409	17.3059	20.7563
ENSG00000087338	13.7264	12.8914	19.1956	9.82081	10.5838	12.6065
ENSG00000087365	51.7574	38.3857	41.584	40.3748	40.9917	30.9807
ENSG00000087448	7.19473	7.29879	7.11179	10.0683	7.88511	9.22374
ENSG00000087460	203.033	167.128	177.767	164.849	137.614	129.876
ENSG00000087470	43.756	60.015	56.2515	51.2577	47.6521	61.0651
ENSG00000087494	0	0	0.169491	0.240738	0.0621044	0
ENSG00000087495	0.621761	0.722903	0.603193	0.764993	0.452123	0.730348
ENSG00000087502	73.8531	81.4393	85.0336	73.4781	67.6803	92.5763
ENSG00000087510	1.05641	0.864907	0.870537	1.81113	1.67546	1.28422
ENSG00000087586	49.3053	59.6957	49.048	33.1572	30.6454	32.9768
ENSG00000087589	0.0572771	0	0	0.0613735	0.063378	0.166526
ENSG00000087842	14.2373	16.9165	11.4617	15.2791	11.9329	19.6869
ENSG00000087884	11.7826	11.0133	12.6056	14.9144	7.41911	5.8201
ENSG00000087903	4.31681	3.37927	5.97292	3.5998	1.4965	3.16479
ENSG00000087916	0	0	0	0	0	0
ENSG00000087995	14.0061	17.0409	14.1392	14.0246	15.4883	15.9865
ENSG00000088002	0.23056	0	0	0	0	0
ENSG00000088035	15.495	14.0677	14.953	12.0159	12.9956	14.6068
ENSG00000088038	1.79447	2.05489	2.11713	1.71228	1.05425	0.904312
ENSG00000088053	0.0467043	0.0477955	0	0	0	0
ENSG00000088179	12.2844	27.6348	21.817	18.9894	16.7311	23.2787
ENSG00000088205	44.264	67.2697	72.0946	62.0274	67.5461	71.8676
ENSG00000088247	37.5899	35.1715	32.3127	39.9661	37.6775	29.3977
ENSG00000088256	5.98431	6.7118	3.33981	4.55605	4.4274	1.13572
ENSG00000088280	8.35666	8.93732	8.6601	6.96507	5.55857	5.12115
ENSG00000088298	6.40983	4.6127	4.56534	5.27314	3.13988	2.86566
ENSG00000088305	6.82463	7.08942	8.37079	4.91666	4.86761	4.62065
ENSG00000088320	0	0	0	0	0	0
ENSG00000088325	61.1702	72.2821	72.2415	52.4174	53.7574	57.1511
ENSG00000088340	3.18548	0.803841	0.332293	0.036939	0	0.401728
ENSG00000088356	5.31438	5.92563	6.34958	4.33457	3.68624	2.89272
ENSG00000088367	3.72304	3.24013	4.18476	5.84494	4.06131	3.0342
ENSG00000088386	0.0661215	0.0330578	0.0380275	0	0.0357434	0.0346489
ENSG00000088387	106.012	151.02	150.357	96.4333	85.2961	97.6793
ENSG00000088448	93.8434	113.81	87.3541	107.126	102.785	99.3639
ENSG00000088451	7.78163	10.392	9.7725	7.11054	8.14819	8.49086
ENSG00000088538	0.877304	1.11104	0.903683	0.787286	0.849403	0.835157
ENSG00000088543	1.83015	0.488235	1.5789	0.995104	0.541984	0.690068
ENSG00000088682	10.3838	11.1371	9.93552	8.69559	12.5889	7.41323
ENSG00000088726	0	0.255774	0	0	0	0
ENSG00000088727	7.13677	5.83978	6.51235	5.29945	6.36458	5.40885
ENSG00000088756	25.932	21.9249	34.3728	43.5063	41.7726	37.5223
ENSG00000088766	35.8503	43.8666	41.0699	36.7019	31.6126	43.0459
ENSG00000088782	0	0	0	0	0	0
ENSG00000088808	8.02968	5.67031	4.98947	5.35677	3.91999	4.7864
ENSG00000088812	9.93094	11.3575	11.8281	8.70251	7.84918	8.08172
ENSG00000088826	1.09397	0.575268	1.27108	3.4267	1.16605	0.426422
ENSG00000088827	0	0	0	0.0243719	0	0
ENSG00000088832	54.3206	50.9891	51.9121	40.9734	47.6705	48.1259
ENSG00000088833	17.3435	14.2109	16.5016	16.1615	13.9139	11.6899
ENSG00000088836	0.671965	0.98651	0.0763706	0.0764341	0	0.345208
ENSG00000088854	2.84207	2.48513	2.79192	1.95756	1.65449	2.5603
ENSG00000088876	2.66953	3.92603	4.94061	3.05222	4.74076	2.78196
ENSG00000088881	1.8375	1.34163	1.38618	1.14017	0.516845	0.407612
ENSG00000088882	6.27851	3.42095	4.13705	3.0997	1.80201	1.74683
ENSG00000088888	3.85902	2.95001	3.5577	2.46605	2.67521	1.79535
ENSG00000088899	0.754705	0.871985	1.06039	0.704331	0.475509	0.417843
ENSG00000088926	0.192024	0	0.236211	0	0	0
ENSG00000088930	53.8051	62.7266	61.9439	58.0217	56.9938	60.312
ENSG00000088970	48.7038	31.2623	6.24616	29.42	21.8384	26.274
ENSG00000088986	132.107	141.607	134.355	154.284	147.451	157.367
ENSG00000088992	0.565868	0.300607	0.172855	0.756253	0.629648	0.157497
ENSG00000089006	102.373	119.91	118.207	86.1764	92.6415	100.164
ENSG00000089009	1344.55	1407.45	1271.95	949.038	887.099	821.429
ENSG00000089012	0	0	0	0	0	0
ENSG00000089022	23.8333	23.194	29.4096	17.6781	22.2317	21.219
ENSG00000089041	0	0	0	0	0.0372537	0
ENSG00000089048	8.87023	9.39606	9.63614	9.47122	11.0548	15.4568
ENSG00000089050	11.1825	9.58953	12.5095	11.7152	8.64031	12.2386
ENSG00000089053	76.9585	78.6859	83.1555	63.7649	72.5637	70.8912
ENSG00000089057	5.07793	4.61492	5.21583	4.46681	4.02021	3.89913
ENSG00000089060	0.697897	1.41822	1.24617	0.571417	0.782574	0.66961
ENSG00000089063	45.9152	48.8568	47.8072	37.3208	36.4687	43.0781
ENSG00000089091	1.75619	1.58309	3.36672	1.16427	1.20855	1.01943
ENSG00000089094	8.61783	8.12978	8.69219	7.07896	7.43353	8.44332
ENSG00000089101	0.970714	0	0.633907	0	0.876582	0.384824
ENSG00000089116	0.18356	0.0350752	0.201741	0.196687	0.0758494	0.0367634
ENSG00000089123	5.73673	5.20754	7.51387	3.56421	5.47598	5.84619
ENSG00000089127	0	0.0536978	0.0617704	1.63002	0.17643	0.0679007
ENSG00000089154	30.7588	29.4326	45.0904	22.4918	27.6143	21.5053
ENSG00000089157	786.405	643.348	660.459	519.034	424.042	329.671
ENSG00000089159	5.4884	6.196	6.9844	6.7398	6.14577	5.7419
ENSG00000089163	0.374091	1.33719	0.996735	0.506389	0.413936	0.908179
ENSG00000089169	0.676726	0.418649	0.222126	0.119386	0.338705	0.0468685
ENSG00000089177	3.129	3.76528	3.71758	3.1032	2.61976	2.52348
ENSG00000089195	6.89743	8.50098	8.12387	8.82867	8.5849	9.69252
ENSG00000089199	0.679221	0.4614	0.597125	0.513733	0.574722	0.679419
ENSG00000089220	89.4385	96.0179	95.8895	81.4365	72.4645	81.2856
ENSG00000089225	1.54552	1.30795	1.28013	0.535022	0.184085	0.118589
ENSG00000089234	8.36131	9.68034	9.74066	8.81115	9.49974	8.15311
ENSG00000089248	49.8995	49.0127	48.4755	27.4651	25.2031	22.2975
ENSG00000089250	0.00784485	0.0240847	0.00923511	0.00840586	0.014869	0.0288275
ENSG00000089280	43.1694	34.4116	57.3997	44.9815	50.4408	55.2969
ENSG00000089289	18.073	19.0529	18.5975	11.0218	11.9728	10.7239
ENSG00000089327	1.37506	0.171262	0.257105	1.20999	0.787989	0.441901
ENSG00000089335	15.8132	20.0557	18.7423	16.7334	20.5033	22.6867
ENSG00000089351	6.83312	4.672	7.26636	4.11936	2.7023	2.08066
ENSG00000089356	0	0	0	0	0	0
ENSG00000089472	36.3643	30.8967	29.3417	11.7725	9.05478	11.7378
ENSG00000089486	7.95637	6.52224	4.74184	3.49794	2.45296	1.11618
ENSG00000089505	0	0.165875	0.261995	0	0.179348	0
ENSG00000089558	0	0	0	0	0	0
ENSG00000089597	99.3751	81.7868	115.765	70.0523	60.4793	44.094
ENSG00000089639	1.12657	0.288409	0.497485	1.13745	0.658944	0.255887
ENSG00000089682	9.27643	11.6633	14.572	9.28257	11.8264	11.3422
ENSG00000089685	37.6104	32.5822	41.9345	29.6348	30.2941	28.1666
ENSG00000089692	0.468302	0.0541814	0	0.53096	0.0755594	0
ENSG00000089693	39.3707	32.8645	33.9757	32.8889	31.0191	24.9078
ENSG00000089723	1.21036	1.23865	1.66234	0.459326	0.362721	0.486851
ENSG00000089737	57.3355	70.3099	69.8289	61.1869	65.5855	63.817
ENSG00000089775	4.11634	4.00163	3.24906	4.12913	3.89986	4.14751
ENSG00000089818	11.322	14.8751	14.7585	9.51754	10.2363	11.2311
ENSG00000089820	0.243987	0	0.173214	0	0	0.157595
ENSG00000089847	0	0	0	0	0	0
ENSG00000089876	15.0946	16.1741	17.3767	21.3565	20.9791	18.9754
ENSG00000089902	10.2999	15.1896	15.2166	10.0128	9.36858	11.3369
ENSG00000089916	18.133	19.8708	16.1535	17.2942	17.5518	20.0299
ENSG00000090006	3.01801	0.349752	0.3568	1.22644	0.214478	0.329883
ENSG00000090013	1.05045	0.81034	2.2259	0.900459	0.261753	0
ENSG00000090020	0.904546	1.12559	1.59364	0.570801	1.18616	0.989139
ENSG00000090054	26.9573	31.896	30.1087	30.4508	24.7053	27.4603
ENSG00000090060	85.5965	105.094	163.949	117.017	96.0465	123.38
ENSG00000090061	14.0463	28.5898	22.4125	14.3806	13.653	11.9511
ENSG00000090097	5.43704	3.2484	2.88703	3.54121	1.79486	0.635486
ENSG00000090104	0.959117	1.11056	0.367295	0.585045	0.839255	1.0535
ENSG00000090238	2.30801	2.78205	2.77759	1.55324	0.69431	0.196427
ENSG00000090263	55.1967	76.3913	55.0559	40.7013	36.0365	47.8501
ENSG00000090266	117.865	140.912	149.568	105.149	113.335	110.472
ENSG00000090273	17.4931	16.8466	16.1091	16.4036	14.4096	13.2128
ENSG00000090316	7.35052	7.15745	6.8457	7.08162	6.70776	8.18036
ENSG00000090339	0.123025	0.1259	0.10862	0.528951	0.408384	0.362889
ENSG00000090372	17.4933	12.8923	10.392	11.2095	8.9383	9.47596
ENSG00000090376	0.079225	0.0453786	0.0668978	0.035635	0.0122663	0.0594534
ENSG00000090382	0.21233	0.410423	0.0831762	0	0.222499	0
ENSG00000090402	0	0	0	0	0	0
ENSG00000090432	4.11534	2.19171	3.06499	2.92476	3.02029	1.62155
ENSG00000090447	0.931173	1.20238	1.31812	1.27851	1.40756	1.50274
ENSG00000090470	14.556	13.9442	16.8981	11.3266	14.498	10.6754
ENSG00000090487	27.6458	34.4418	32.4507	28.022	29.1799	29.2944
ENSG00000090512	0	0	0	0	0	0
ENSG00000090520	63.6288	78.1009	66.8364	54.598	61.4408	74.1145
ENSG00000090530	26.7774	31.0629	40.5412	36.5973	37.4225	42.7869
ENSG00000090534	0	0.0580849	0.13367	0	0.159359	0.108237
ENSG00000090539	0.0952959	0.240917	0.768548	0.209183	0.485276	0
ENSG00000090554	0	0	0	0	0.0944794	0
ENSG00000090565	5.63879	4.60481	3.3757	5.91293	4.02277	3.98791
ENSG00000090581	2.96695	2.45448	1.62619	1.92263	1.87932	1.9919
ENSG00000090612	17.2776	22.1322	18.5312	16.814	17.9291	20.6095
ENSG00000090615	5.71797	2.9916	6.25198	11.8001	7.40128	9.66097
ENSG00000090621	92.9907	87.3497	84.6228	96.4094	88.6334	83.9791
ENSG00000090659	0	0	0	0	0	0
ENSG00000090661	3.17962	3.04354	2.59297	3.42137	1.16821	0.784568
ENSG00000090674	0.398691	0.306416	0.0587467	0.649945	0.493727	0.5766
ENSG00000090686	27.2324	32.1473	35.6528	27.1109	25.2675	31.9144
ENSG00000090776	3.10476	1.85087	2.34203	2.84231	1.53428	0.969977
ENSG00000090857	4.95699	4.88352	5.85759	5.64402	4.92974	3.93791
ENSG00000090861	33.3259	25.5127	33.3618	19.7951	13.8144	10.755
ENSG00000090863	38.9565	47.7987	54.8774	30.4172	31.914	34.2295
ENSG00000090889	15.4576	17.0039	19.429	14.8315	13.8443	15.0476
ENSG00000090905	21.8614	26.5296	37.8842	17.1024	20.9589	28.0465
ENSG00000090920	0	0	0	0.00620825	0.00641102	0
ENSG00000090924	15.5775	8.00782	7.67426	19.4769	5.56409	8.59652
ENSG00000090932	0.636746	0.423083	0.357617	0.330358	0.224088	0.292138
ENSG00000090971	7.6615	2.35966	3.97027	1.88368	1.94517	0.587585
ENSG00000090975	0.352619	0.782599	0.866	0.286187	0.615631	0.42203
ENSG00000090989	16.4051	24.4015	23.1694	18.796	14.5457	18.3669
ENSG00000091009	17.7797	20.1404	17.244	14.4594	14.8542	15.7911
ENSG00000091010	0	0	0	0	0	0
ENSG00000091039	42.5211	52.9786	43.8663	42.1431	43.7447	46.5119
ENSG00000091073	1.21274	2.31069	0.892089	0.788012	0.926864	0.284574
ENSG00000091106	0	0	0	0	0	0
ENSG00000091127	20.5417	28.7317	18.8219	24.0437	36.1934	41.3647
ENSG00000091128	0.266715	0.0169729	0.206985	0.178707	0.388718	1.16058
ENSG00000091129	21.039	19.7305	21.4585	14.2895	14.4677	14.1328
ENSG00000091136	114.501	133.098	109.045	93.6265	78.5356	104.835
ENSG00000091137	0.369528	0.702156	0.0233552	0.254265	0.0439047	0.793396
ENSG00000091138	0	0	0	0	0	0
ENSG00000091140	44.0125	47.5389	50.7439	37.7076	51.4547	51.9493
ENSG00000091157	11.8069	9.77953	14.6117	15.8099	6.90141	15.581
ENSG00000091164	27.1391	38.4811	38.8667	36.4708	37.7701	44.7277
ENSG00000091181	0	0.123777	0	0	0	0
ENSG00000091262	0.0611296	0.246103	0.15004	0.181879	0.0606384	0.0655694
ENSG00000091317	33.8695	39.5223	36.9188	29.4337	31.4133	35.8928
ENSG00000091409	16.6499	22.0222	27.2462	21.1373	19.37	25.8012
ENSG00000091428	1.75559	2.82989	2.32418	1.42501	0.629001	2.0802
ENSG00000091436	9.58857	10.4081	12.7498	10.178	15.3814	12.8449
ENSG00000091482	0	0	0	0.304144	0	0
ENSG00000091483	54.9595	71.8785	67.021	67.2462	56.8424	79.0032
ENSG00000091490	12.864	22.209	18.1073	16.5001	21.1792	19.4161
ENSG00000091513	0.357326	0.250205	0	0.127626	0	0.268684
ENSG00000091527	74.5438	99.8098	98.0862	87.0362	78.0992	93.2611
ENSG00000091536	0	0.0673921	0.277591	0.0352811	0	0.0353178
ENSG00000091542	16.4129	14.8861	15.1062	15.0813	12.2351	13.1829
ENSG00000091583	0	0	0	0	0	0
ENSG00000091592	6.36588	7.80883	6.06626	11.8299	12.764	10.5383
ENSG00000091622	0.209338	0.203516	0.666146	0.166922	0.046168	0.0447544
ENSG00000091640	24.3466	21.1491	26.2633	16.3682	14.045	14.9378
ENSG00000091651	52.3018	59.6712	63.0177	49.2384	42.1042	63.6997
[truncated: 61,657 more rows]
